# Supplementary material for: Using underwater video to evaluate the performance of the Fukui trap as a mitigation tool for the invasive European green crab (Carcinus maenas) in Newfoundland, Canada
Source: PeerJ. 2018 Jan 10;6:e4223. doi: 10.7717/peerj.4223 (PMC5767085; doi:10.7717/peerj.4223)
Supplement: Table S2 [file peerj-06-4223-s003.xlsx]

## Sheet: Deployment Information
Supplemental Table S2: Summary table of all videos and selection key results
Deployment	Location	Deployment Date	Final green crab catch	Mean # green crab in FOV	Green crab activity level	Video quality	Analaysis decision
1	Fair Haven	2015-06-09 13:20:00	225	32.25	High	Good	Analyze
2	Fair Haven	2015-06-09 13:28:00	30	6.15385	Medium	Good	Analyze
3	Fair Haven	2015-06-10 14:16:00	299	33.5	High	Good	Analyze
4	Fair Haven	2015-06-10 14:13:00	10	9.81818	Medium	Good	Analyze
5	Little Harbour East	2015-06-22 15:54:00	0	0	None	Good	Disqualifiy
6	Little Harbour East	2015-06-22 15:54:00	0	0	None	Good	Disqualifiy
7	Boat Harbour	2015-06-23 12:32:00	0	0.153846	Low	Good	Disqualifiy
8	Boat Harbour	2015-06-23 12:40:00	5	4.76923	Low	Good	Disqualifiy
9	Boat Harbour	2015-06-23 20:51:00	0	0	None	Fair	Disqualifiy
10	Boat Harbour	2015-06-24 10:25:00	1	1.26667	Low	Good	Disqualifiy
11	Boat Harbour	2015-06-24 10:25:00	0	0.142857	Low	Good	Disqualifiy
12	Boat Harbour	2015-06-24 19:28:00	0	0.285714	Low	Fair	Disqualifiy
13	Boat Harbour	2015-06-24 20:03:00	1	0.846154	Low	Fair	Disqualifiy
14	Boat Harbour	2015-06-25 09:20:00	0	0	None	Good	Disqualifiy
15	Boat Harbour	2015-06-25 09:35:00	0	0	None	Good	Disqualifiy
16	Boat Harbour	2015-06-25 18:38:00	0	0.153846	Low	Fair	Disqualifiy
17	Boat Harbour	2015-06-25 18:54:00	0	0	None	Fair	Disqualifiy
18	Port Harmon	2015-07-07 10:18:00	14	13.6667	High	Good	Analyze
19	Port Harmon	2015-07-07 10:22:00	6	N/A	Video failure	Video failure	Disqualifiy
20	Port Harmon	2015-07-07 18:20:00	74	N/A	Video failure	Video failure	Disqualifiy
22	Port Harmon	2015-07-08 18:23:00	3	1.5	Low	Fair	Disqualifiy
23	Port Harmon	2015-07-09 08:29:00	36	33.7778	High	Good	Analyze
24	Port Harmon	2015-07-09 19:05:00	25	15.3	High	Fair	Analyze
25	Bonne Bay	2015-07-11 08:05:00	0	0	None	Good	Disqualifiy
26	Bonne Bay	2015-07-11 08:16:00	0	0	None	Good	Disqualifiy
27	Bonne Bay	2015-07-11 20:09:00	0	0	None	Fair	Disqualifiy
28	Bonne Bay	2015-07-11 20:36:00	0	0	None	Fair	Disqualifiy
29	Bonne Bay	2015-07-12 08:11:00	0	0	None	Good	Disqualifiy
30	Bonne Bay	2015-07-12 08:34:00	0	0	None	Good	Disqualifiy
31	Bonne Bay	2015-07-13 07:41:00	0	0	None	Good	Disqualifiy
32	Bonne Bay	2015-07-13 08:26:00	1	0.2	Low	Good	Disqualifiy
33	Bonne Bay	2015-07-13 20:02:00	0	0	None	Fair	Disqualifiy
34	Bonne Bay	2015-07-13 20:17:00	0	0	None	Fair	Disqualifiy
35	Penguin Arm	2015-07-14 19:15:00	0	0	None	Fair	Disqualifiy
36	Penguin Arm	2015-07-14 19:25:00	0	0	None	Fair	Disqualifiy
37	Fair Haven (2)	2015-08-18 10:50:00	107	11.0625	High	Poor	Disqualifiy
38	Fair Haven (2)	2015-08-18 10:55:00	172	28.2667	High	Poor	Disqualifiy
39	Fair Haven (2)	2015-08-19 12:30:00	88	22.0769	High	Poor	Disqualifiy
40	Fair Haven (2)	2015-08-19 12:30:00	196	30.5385	High	Poor	Disqualifiy
41	Fox Harbour	2016-06-30		12.6818	High	Good	Analyze
