# Supplementary material for: Using underwater video to evaluate the performance of the Fukui trap as a mitigation tool for the invasive European green crab (Carcinus maenas) in Newfoundland, Canada
Source: PeerJ. 2018 Jan 10;6:e4223. doi: 10.7717/peerj.4223 (PMC5767085; doi:10.7717/peerj.4223)
Supplement: Supplemental Information 1 [file peerj-06-4223-s004.csv]

TRAP ID	LOCAL	DATE_DEP	DATE_TIME_DEP	DATE_RETR	DATE_TIME_RETR	TRAP	PAIR	DEP	SET_TYPE	T_IN	T_IN_24	T_OUT	T_OUT_24	DUR	REC_TIME	DST	CAM	BATT	CASE	WP	LAT_N	LONG_W	COMP_HEAD	TEMP	DEPTH	SAL	WEATHER	GC_M	GC_F	GC_J	GC_TOTAL	BC_RC	BC_FL	BC_CUN	BC_SC	BC_AE	BYCATCH	NOTES
	Fair Haven	6/9/2015	6/9/2015 13:23	6/10/2015	6/10/2015 12:05	4	A	1	Mix	1:23 PM	13:23	12:05 PM	12:05	22:42:00	13:00:00					5	47.53675	53.89482		7.6	2.3		Parly Cloudy, 10 ?C, 15 km/h SW	54	17		71	0	0	0	0	0
6-9-15 Trap 2	Fair Haven	6/9/2015	6/9/2015 13:20	6/10/2015	6/10/2015 12:20	2	A	1	Mix	1:20 PM	13:20	12:20 PM	12:20	23:00:00	13:00:00	Mag 704	2	2	2	4	47.53693	53.89497	1	7.6	2.5		Parly Cloudy, 10 ?C, 15 km/h SW	112	113		225	0	0	0	0	0		Single "Sola" red light trial
6-9-15 Trap 1	Fair Haven	6/9/2015	6/9/2015 13:28	6/10/2015	6/10/2015 12:26	1	B	2	Mix	1:28 PM	13:28	12:26 PM	12:26	22:58:00	13:00:00	P&R 1084	1	1	1	6	47.53722	53.89419		9.2	1.3		Parly Cloudy, 10 ?C, 15 km/h SW	16	14		30	0	0	0	0	0
	Fair Haven	6/9/2015	6/9/2015 13:30	6/10/2015	6/10/2015 12:22	3	B	2	Mix	1:30 PM	13:30	12:22 PM	12:22	22:52:00	13:00:00					7	47.53744	53.89395		9.2	1.2		Parly Cloudy, 10 ?C, 15 km/h SW	15	3		18	0	0	0	0	0
	Fair Haven	6/10/2015	6/10/2015 12:28	6/11/2015	6/11/2015 12:43	3	A	3	Mix	12:28 PM	12:28	12:43 PM	12:43	24:15:00	13:00:00					13	47.53736	53.89407		10.6	1.2		Sun, 6-11?C, 15-20 km/h SW	38	24		62	0	0	0	0	0
6-10-15 Trap 2	Fair Haven	6/10/2015	6/10/2015 14:16	6/11/2015	6/11/2015 12:42	2	A	3	Mix	2:16 PM	14:16	12:42 PM	12:42	22:26:00	13:00:00	Mag 704	2	6	2	15	47.53737	53.89427	52	10.6	2.1		Sun, 6-11?C, 15-20 km/h SW	170	129		299	0	0	0	0	0
6-10-15 Trap 1	Fair Haven	6/10/2015	6/10/2015 14:13	6/11/2015	6/11/2015 12:40	1	B	4	Mix	2:13 PM	14:13	12:40 PM	12:40	22:27:00	13:00:00	P&R 1084	1	5	1	14	47.53687	53.89485		9.5	3.5		Sun, 6-11?C, 15-20 km/h SW	2	8		10	0	0	0	0	0
	Fair Haven	6/10/2015	6/10/2015 12:18	6/11/2015	6/11/2015 12:37	4	B	4	Mix	12:18 PM	12:18	12:37 PM	12:37	24:19:00	13:00:00					12	47.53675	53.89485		9.5	2.3		Sun, 6-11?C, 15-20 km/h SW	95	70		165	0	0	0	0	0
06-22-15 Day Trap 1	Little Harbour East	6/22/2015	6/22/2015 15:54	6/22/2015	6/22/2015 18:38	1	A	5	Day	3:54 PM	15:54	6:38 PM	18:38	2:44:00	2:44:00	P&R 1084	1	8	1	102	47.59261	54.8541		12.9	2.4	29.8	Overcast/Drizzle, 14?C	0	0		0	0	0	0	0	0		lib 2 used
	Little Harbour East	6/22/2015	6/22/2015 15:58	6/22/2015	6/22/2015 18:40	4	A	5	Day	3:58 PM	15:58	6:40 PM	18:40	2:42:00	2:42:00					103	47.59258	54.85336		12.9	1.7	29.7	Overcast/Drizzle, 14?C	0	0		0	0	0	0	0	0		Re-deployed overnight, retrieved on 6/23/15
06-22-15 Day Trap 2	Little Harbour East	6/22/2015	6/22/2015 15:54	6/22/2015	6/22/2015 18:38	2	B	6	Day	3:54 PM	15:54	6:38 PM	18:38	2:44:00	2:44:00	Mag 704	2	5	2	104	47.59213	54.85388	95	13	2.5	29.6	Overcast/Drizzle, 14?C	0	0		0	0	0	0	0	0		lid 1 used
	Little Harbour East	6/22/2015	6/22/2015 16:04	6/22/2015	6/22/2015 18:43	3	B	6	Day	4:04 PM	16:04	6:43 PM	18:43	2:39:00	2:39:00					105	47.59204	54.85427		13	2.7	29.7	Overcast/Drizzle, 14?C	1	1		2	0	0	0	0	0		Re-deployed overnight, retrieved on 6/23/15
6-23-15 Day Trap 1	Boat Harbour	6/23/2015	6/23/2015 12:32	6/23/2015	6/23/2015 20:37	1	A	7	Day	12:32 PM	12:32	8:37 PM	20:37	8:05:00	8:05:00	P&R 1084	1	8	1	110	47.43095	54.8385		6	3.2	30.5	Partly Cloudy	0	0		0	0	0	0	0	0		By red stage
	Boat Harbour	6/23/2015	6/23/2015 12:34	6/23/2015	6/23/2015 20:35	3	A	7	Day	12:34 PM	12:34	8:35 PM	20:35	8:01:00	8:01:00					111	47.43099	54.83868		6	3.2	30.5	Partly Cloudy	0	0		0	0	0	0	0	0		Paired with trap #1
6-23-15 Day Trap 2	Boat Harbour	6/23/2015	6/23/2015 12:40	6/23/2015	6/23/2015 20:31	2	B	8	Day	12:40 PM	12:40	8:31 PM	20:31	7:51:00	7:51:00	Mag 704	2	5	2	112	47.4328	54.83946	71	6	2.3	30.8	Partly Cloudy	4	1		5	6	0	0	0	0	Rock Crab = 4 M, 2 F
	Boat Harbour	6/23/2015	6/23/2015 12:42	6/23/2015	6/23/2015 20:29	4	B	8	Day	12:42 PM	12:42	8:29 PM	20:29	7:47:00	7:47:00					113	47.43291	54.83924		6	2.3	30.8	Partly Cloudy	5	2		7	0	0	0	0	0
6-23-15 to 6-25-15 Night Trap 2	Boat Harbour	6/23/2015	6/23/2015 20:51	6/24/2015	6/24/2015 9:45	2	A	9	Night	8:51 PM	20:51	9:45 AM	9:45	12:54:00	12:54:00	Mag 704	2	2	2	112	47.4328	54.83946	73	6.5	2.3	30	Partly Cloudy	0	0		0	18	0	0	0	0	Rock Crab = 14M, 4F	Light experiement with Gobi Plus and Sola
	Boat Harbour	6/23/2015	6/23/2015 20:45	6/24/2015	6/24/2015 9:50	3	A	9	Night	8:45 PM	20:45	9:50 AM	9:50	13:05:00	13:00:00					113	47.43291	54.83924		6.5	2.3	30	Partly Cloudy	0	0		0	6	0	0	0	0	Rock Crab = 4M, 2F
	Boat Harbour	6/24/2015	6/24/2015 10:10	6/24/2015	6/24/2015 19:30	4	A	10	Day	10:10 AM	10:10	7:30 PM	19:30	9:20:00	9:20:00					116	47.43286	54.8393		8.4	1.5	30	Overcast/Fog/Light Rain	0	0		0	0	0	0	0	0
6-24-15 Day Trap 2	Boat Harbour	6/24/2015	6/24/2015 10:25	6/24/2015	6/24/2015 19:15	2	A	10	Day	10:25 AM	10:25	7:15 PM	19:15	8:50:00	8:50:00	Mag 704	2	6	2	115	47.43288	54.8395	4	8.4	1.5	30	Overcast/Fog/Light Rain	1	0		1	11	1	0	0	0	Rock Crab = 7M, 4F, 1 Flounder
6-24-15 Day Trap 1	Boat Harbour	6/24/2015	6/24/2015 10:25	6/24/2015	6/24/2015 19:15	1	B	11	Day	10:25 AM	10:25	7:15 PM	19:15	8:50:00	8:50:00	P&R 1084	1	8	1	118	47.43077	54.83855		8.3	1.6	30	Overcast/Fog/Light Rain	0	0		0	0	0	0	0	0
	Boat Harbour	6/24/2015	6/24/2015 10:26	6/24/2015	6/24/2015 19:07	3	B	11	Day	10:26 AM	10:26	7:07 PM	19:07	8:41:00	8:41:00					119	47.43091	54.8389		8.3	1	30	Overcast/Fog/Light Rain	1	0		1	1	1	1	0	0	Rock Crab = 1F, Flounder, Cunner
	Boat Harbour	6/24/2015	6/24/2015 19:15	6/25/2015	6/25/2015 9:23	3	A	12	Night	7:15 PM	19:15	9:23 AM	9:23	14:08:00	13:00:00					127	47.43094	54.83883		8.4	2.2	30	Overcast/Fog/Light Rain	0	0		0	4	1	1	0	0	Rock Crab = 1 M, 3 F, 1 Flounder, Cunner
6-24-15 to 6-25-15 Night Trap 1	Boat Harbour	6/24/2015	6/24/2015 19:28	6/25/2015	6/25/2015 9:28	1	A	12	Night	7:28 PM	19:28	9:28 AM	9:28	14:00:00	13:00:00	P&R 1084	1	2	1	128	47.43076	54.83851		8.4	2.2	30	Overcast/Fog/Light Rain	0	0		0	2	0	3	0	0	Rock Crab = 1M, 1F, 3 Cunner
	Boat Harbour	6/24/2015	6/24/2015 19:36	6/25/2015	6/25/2015 9:00	4	B	13	Night	7:36 PM	19:36	9:00 AM	9:00	13:24:00	13:00:00					129	47.43289	54.83927		8.5	1.5	29.2	Overcast/Fog/Light Rain	0	0		0	2	0	1	0	0	Rock Crab = 1 M, 1 F, 1 Cunner
6-24-15 to 6-25-15 Night Trap 2	Boat Harbour	6/24/2015	6/24/2015 20:03	6/25/2015	6/25/2015 9:10	2	B	13	Night	8:03 PM	20:03	9:10 AM	9:10	13:07:00	13:00:00	Mag 704	2		2	130	47.4328	54.8396	34	8.5	1.6	29.2	Overcast/Fog/Light Rain	1	0		1	30	0	0	0	0	Rock Crab = 17 M, 13 F
	Boat Harbour	6/25/2015	6/25/2015 9:05	6/25/2015	6/25/2015 18:41	4	A	14	Day	9:05 AM	9:05	6:41 PM	18:41	9:36:00	9:36:00					132	47.43286	54.83926		8.9	2.5	30	Overcast, 9-12?C	0	0		0	1	0	0	0	0	Rock Crab = 1F
6-25-15 Day Trap 2	Boat Harbour	6/25/2015	6/25/2015 9:20	6/25/2015	6/25/2015 18:28	2	A	14	Day	9:20 AM	9:20	6:28 PM	18:28	9:08:00	9:08:00	Mag 704	2	6	2	133	47.43266	54.8398	330	8.9	2.5	30	Overcast, 9-12?C	0	0		0	2	0	0	0	0	Rock Crab = 1 M, 1 F
	Boat Harbour	6/25/2015	6/25/2015 9:27	6/25/2015	6/25/2015 18:56	3	B	15	Day	9:27 AM	9:27	6:56 PM	18:56	9:29:00	9:29:00					134	47.43098	54.83908		8.7	2.5	30	Overcast, 9-12?C	6	3		9	2	0	0	0	0	Rock Crab = 2 M
6-25-15 Day Trap 1	Boat Harbour	6/25/2015	6/25/2015 9:35	6/25/2015	6/25/2015 18:45	1	B	15	Day	9:35 AM	9:35	6:45 PM	18:45	9:10:00	9:10:00	P&R 1084	1		1	135	47.43076	54.83834		8.7	2.5	30	Overcast, 9-12?C	0	0		0	1	0	0	0	0	Rock Crab = 1 Female
6-25-15 to 6-26-15 Night Trap 2	Boat Harbour	6/25/2015	6/25/2015 18:38	6/26/2015	6/26/2015 8:01	2	A	16	Night	6:38 PM	18:38	8:01 AM	8:01	13:23:00	13:00:00	Mag 704	2		2	136	47.43285	54.83938	61	9	2	30	Overcast, 9-12?C	0	0		0	13	0	1	0	0	Rock Crab = 10 M, 3 F, 1 Sculpin
	Boat Harbour	6/25/2015	6/25/2015 18:42	6/26/2015	6/26/2015 8:01	4	A	16	Night	6:42 PM	18:42	8:01 AM	8:01	13:19:00	13:00:00					137	47.43284	54.83943		9	2	30	Overcast, 9-12?C	0	0		0	6	0	0	0	0	Rock Crab = 6 M
6-25-15 to 6-26-15 Night Trap 1	Boat Harbour	6/25/2015	6/25/2015 18:54	6/26/2015	6/26/2015 8:03	1	B	17	Night	6:54 PM	18:54	8:03 AM	8:03	13:09:00	13:00:00	P&R 1084	1		1	138	47.43052	54.83805		9	2	30	Overcast, 9-12?C	0	0		0	0	0	1	0	0	1 Cunner
	Boat Harbour	6/25/2015	6/25/2015 19:00	6/26/2015	6/26/2015 8:04	3	B	17	Night	7:00 PM	19:00	8:04 AM	8:04	13:04:00	13:00:00					138	47.43052	54.83805		9	1.5	30	Overcast, 9-12?C	99	65		164	11	0	0	0	0	Rock Crab = 9 M, 2 F
7-7-15 Day Trap 1	Port Harmon	7/7/2015	7/7/2015 10:18	7/7/2015	7/7/2015 18:08	1	A	18	Day	10:18 AM	10:18	6:08 PM	18:08	7:50:00	7:50:00	P&R 1084	1	2	1	139	48.53269	58.54602		14.4	1.3		Mix of sun & cloud, 15-20?C	8	4	2	14	0	0	0	0	0
	Port Harmon	7/7/2015	7/7/2015 10:19	7/7/2015	7/7/2015 17:44	4	A	18	Day	10:19 AM	10:19	5:44 PM	17:44	7:25:00	7:25:00					140	48.53261	58.54616	8	14.4	1.4		Mix of sun & cloud, 15-20?C	56	10	36	102	0	0	0	0	0
7-7-15 Day Trap 2 --- LEAK	Port Harmon	7/7/2015	7/7/2015 10:22	7/7/2015	7/7/2015 18:25	2	B	19	Day	10:22 AM	10:22	6:25 PM	18:25	8:03:00	8:03:00	Mag 704	2	8	2	141	48.53279	58.54639	12	14.3	1.5		Mix of sun & cloud, 15-20?C	6	0		6	0	0	0	0	0		LEAKED! Due to O-Ring Grease!
	Port Harmon	7/7/2015	7/7/2015 10:22	7/7/2015	7/7/2015 18:09	3	B	19	Day	10:22 AM	10:22	6:09 PM	18:09	7:47:00	7:47:00					142	48.533	58.54642		14.3	1.6		Mix of sun & cloud, 15-20?C	33	11	3	47	0	0	0	0	1	1 American Eel
7-7-15 to 7-8-15 Night Trap 1 --- LEAK	Port Harmon	7/7/2015	7/7/2015 18:20	7/8/2015	7/8/2015 8:20	1	A	20	Night	6:20 PM	18:20	8:20 AM	8:20	14:00:00	13:00:00	P&R 1084	1	5	1	164	48.53281	58.54618		14.1	1.5		Mix of sun & cloud, 15-20?C	68	6		74	1	0	0	0	0	Rock Crab	LEAKED! Due to O-Ring Grease!
	Port Harmon	7/7/2015	7/7/2015 18:24	7/8/2015	7/8/2015 8:32	3	A	20	Night	6:24 PM	18:24	8:32 AM	8:32	14:08:00	13:00:00					165	48.53286	58.54614		14.1	1.4		Mix of sun & cloud, 15-20?C	32	5	14	51	0	1	0	0	0	Flounder
	Port Harmon	7/7/2015	7/7/2015 18:07	7/8/2015	7/8/2015 8:35	4	B	21	Night	6:07 PM	18:07	8:35 AM	8:35	14:28:00	13:00:00					163	48.53259	58.54607		14.1	2		Mix of sun & cloud, 15-20?C	76	14		90	0	0	0	0	0
7-8-15 to 7-9-15 Night Trap 2	Port Harmon	7/8/2015	7/8/2015 18:23	7/9/2015	7/9/2015 8:13	2	A	22	Night	6:23 PM	18:23	8:13 AM	8:13	13:50:00	13:00:00	Mag 704	5	6	2	166	48.53161	58.54244	309	13.2	3.8		Overcast/Drizzle	3	0		3	0	1	0	0	0	Flounder	Case tested for leaks and grease problem confirmed, tuna for bait
	Port Harmon	7/8/2015	7/8/2015 18:25	7/9/2015	7/9/2015 8:10	4	A	22	Night	6:25 PM	18:25	8:10 AM	8:10	13:45:00	13:00:00					167	48.53131	58.54205		13.2	3.4		Overcast/Drizzle	0	0		0	0	0	0	0	0	0	No catch - too deep?
7-9-15 Day Trap 2	Port Harmon	7/9/2015	7/9/2015 8:29	7/9/2015	7/9/2015 18:38	2	A	23	Day	8:29 AM	8:29	6:38 PM	18:38	10:09:00	10:09:00	Mag 704	5	5	2	168	48.53099	58.54256	325	14.3	2		Sun & Cloud, 10-15?C	30	6		36	1	0	0	0	0	Rock Crab
	Port Harmon	7/9/2015	7/9/2015 8:31	7/9/2015	7/9/2015 18:37	4	A	23	Day	8:31 AM	8:31	6:37 PM	18:37	10:06:00	10:06:00					169	48.53113	58.54281		14.3	1.3		Sun & Cloud, 10-15?C	21	4		25	0	0	0	0	0
7-9-15 to 7-10-15 Night Trap 2	Port Harmon	7/9/2015	7/9/2015 19:05	7/10/2015	7/10/2015 8:05	2	A	24	Night	7:05 PM	19:05	8:05 AM	8:05	13:00:00	13:00:00	Mag 704	5	5	2	178	48.52941	58.54103	314	14.6	2		Sun & Cloud, 10-15?C	0	0		25	0	0	0	0	0
	Port Harmon	7/9/2015	7/9/2015 19:07	7/10/2015	7/10/2015 8:09	4	A	24	Night	7:07 PM	19:07	8:09 AM	8:09	13:02:00	13:00:00					179	48.52948	58.54109		14.6	2		Sun & Cloud, 10-15?C	0	0		30	0	0	0	0	0
7-11-15 Day Trap 1	Bonne Bay	7/11/2015	7/11/2015 8:05	7/11/2015	7/11/2015 20:00	1	A	25	Day	8:05 AM	8:05	8:00 PM	20:00	11:55:00	11:55:00	P&R 1084	2	5	1	181	49.55593	57.83843		13.1	3.5		Overcast (80%), high winds from S	0	0		0	2	0	0	0	0	Rock Crab = 1 M, 1 F
	Bonne Bay	7/11/2015	7/11/2015 8:27	7/11/2015	7/11/2015 21:01	3	A	25	Day	8:27 AM	8:27	9:01 PM	21:01	12:34:00	12:34:00					187	49.55594	57.83863		13.1	3.5		Overcast (80%), high winds from S	0	0		0	4	0	3	1	0	Rock Crab = 4 M, 3 Cunner, 1 Sculpin
7-11-15 Day Trap 2	Bonne Bay	7/11/2015	7/11/2015 8:16	7/11/2015	7/11/2015 20:25	2	B	26	Day	8:16 AM	8:16	8:25 PM	20:25	12:09:00	12:09:00	Mag 704	1	2	2	183	49.55594	57.83895	54	13.1	3.5		Overcast (80%), high winds from S	0	0		0	2	0	0	0	0	Rock Crab = 1 M, 1 F
	Bonne Bay	7/11/2015	7/11/2015 8:21	7/11/2015	7/11/2015 20:53	4	B	26	Day	8:21 AM	8:21	8:53 PM	20:53	12:32:00	12:32:00					185	49.55593	57.83914		13.1	3.5		Overcast (80%), high winds from S	0	0		0	5	0	1	0	0	Rock Crab = 3 M, 2 F, 1 Cunner
7-11-15 to 7-12-15 Night Trap 1	Bonne Bay	7/11/2015	7/11/2015 20:09	7/12/2015	7/12/2015 8:24	1	A	27	Night	8:09 PM	20:09	8:24 AM	8:24	12:15:00	12:15:00	P&R 1084	2	8	1	190	49.55588	57.8387		13.1	3.5		Overcast (80%), high winds from S	0	0		0	4	0	1	0	0	Rock Crab = 3 M, 1 F, 1 Cunner
	Bonne Bay	7/11/2015	7/11/2015 21:03	7/12/2015	7/12/2015 8:54	3	A	27	Night	9:03 PM	21:03	8:54 AM	8:54	11:51:00	11:51:00					196	49.5559	57.83854		13.1	3.5		Overcast (80%), high winds from S	0	0		0	6	0	0	0	0	Rock Crab = 5 M, 1 F
7-11-15 to 7-12-15 Night Trap 2	Bonne Bay	7/11/2015	7/11/2015 20:36	7/12/2015	7/12/2015 8:02	2	B	28	Night	8:36 PM	20:36	8:02 AM	8:02	11:26:00	11:26:00	Mag 704	1	6	2	192	49.55597	57.83884	288	13.1	3.2		Overcast (80%), high winds from S	0	0		0	8	0	1	0	0	Rock Crab = 5 M, 3 F, 1 Flounder, 1 Cunner
	Bonne Bay	7/11/2015	7/11/2015 20:55	7/12/2015	7/12/2015 7:57	4	B	28	Night	8:55 PM	20:55	7:57 AM	7:57	11:02:00	11:02:00					194	49.55596	57.839		13.1	3.2		Overcast (80%), high winds from S	0	0		0	10	0	0	0	0	Rock Crab = 10 M
	Bonne Bay	7/12/2015	7/12/2015 8:00	7/13/2015	7/13/2015 8:22	4	A	29	Day	8:00 AM	8:00	8:22 AM +1	8:22	24:22:00	13:00:00					200	49.55603	57.83923		13.6	3		High Winds from S	0	2		2	4	0	1	0	0	Rock Crab = 1 M, 3 F, 1 Cunner	Retrieved the following morning due to poor weather conditions, high winds and heavy rain
7-12-15 Day Trap 2	Bonne Bay	7/12/2015	7/12/2015 8:11	7/13/2015	7/13/2015 8:15	2	A	29	Day	8:11 AM	8:11	8:15 AM +1	8:15	24:04:00	13:00:00	Mag 704	1	5	2	201	49.55598	57.83907	45	13.6	3		High Winds from S	0	0		0	4	0	0	0	0	Rock Crab = 3 M, 1 F	Retrieved the following morning due to poor weather conditions, high winds and heavy rain
7-12-15 Day Trap 1	Bonne Bay	7/12/2015	7/12/2015 8:34	7/13/2015	7/13/2015 7:32	1	B	30	Day	8:34 AM	8:34	7:32 AM +1	7:32	22:58:00	13:00:00	P&R 1084	2	2	1	203	49.55583	57.8382		13.6	3		High Winds from S	0	0		0	4	0	1	0	0	Rock Crab = 4 M, 1 Cunner	Retrieved the following morning due to poor weather conditions, high winds and heavy rain
	Bonne Bay	7/12/2015	7/12/2015 8:57	7/13/2015	7/13/2015 7:20	3	B	30	Day	8:57 AM	8:57	7:20 AM +1	7:20	22:23:00	13:00:00					206	49.55583	57.83809		13.6	3		High Winds from S	1	0		1	11	0	5	0	0	Rock Crab = 7M, 4 F, 5 Cunner	Retrieved the following morning due to poor weather conditions, high winds and heavy rain
	Bonne Bay	7/13/2015	7/13/2015 7:30	7/13/2015	7/13/2015 19:53	3	A	31	Day	7:30 AM	7:30	7:53 PM	7:53 PM	12:23:00	12:23:00					207	49.55587	57.83808		12.9	2.4		Calm, light drizzle	0	0		0	5	0	23	0	0	Rock Crab = 4 M, 1 F, 23 Cunner
7-13-15 Day Trap 1	Bonne Bay	7/13/2015	7/13/2015 7:41	7/13/2015	7/13/2015 19:52	1	A	31	Day	7:41 AM	7:41	7:52 PM	7:52 PM	12:11:00	12:11:00	P&R 1084	2	8	1	208	49.55589	57.83794		12.9	2.4		Calm, light drizzle	0	0		0	2	0	1	0	0	Rock Crab = 1 M, 1 F, 1 Cunner	FORGOT TO FORMAT SD CARD!
7-13-15 Day Trap 2	Bonne Bay	7/13/2015	7/13/2015 8:26	7/13/2015	7/13/2015 20:06	2	B	32	Day	8:26 AM	8:26	8:06 PM	8:06 PM	11:40:00	11:40:00	Mag 704	1	6	2	212	49.55604	57.83874	273	13.3	1.5		Calm, light drizzle	0	1		1	0	0	0	0	0		Right along drop-off, close to shore
	Bonne Bay	7/13/2015	7/13/2015 8:27	7/13/2015	7/13/2015 20:10	4	B	32	Day	8:27 AM	8:27	8:10 PM	8:10 PM	11:43:00	11:43:00					213	49.556	57.83884		13.3	1.5		Calm, light drizzle	0	1		1	0	0	0	0	0
7-13-15 to 7-14-15 Night Trap 1	Bonne Bay	7/13/2015	7/13/2015 20:02	7/14/2015	7/14/2015 7:28	1	A	33	Night	8:02 PM	20:02	7:28 AM	7:28 AM	11:26:00	11:26:00	P&R 1084	2	2	1	219	49.55575	57.83776		11.9	2.3			0	0		0	1	1	0	1	0	Rock Crab = 1 F, 1 Flounder, 1 Sculpin	White LED light experiment
	Bonne Bay	7/13/2015	7/13/2015 20:03	7/14/2015	7/14/2015 7:33	3	A	33	Night	8:03 PM	20:03	7:33 AM	7:33 AM	11:30:00	11:30:00					220	49.55578	57.83763		11.9	2.3			0	0		0	2	0	0	0	0	Rock Crab = 1 M, 1 F
7-13-15 to 7-14-15 Night Trap 2	Bonne Bay	7/13/2015	7/13/2015 20:17	7/14/2015	7/14/2015 7:24	2	B	34	Night	8:17 PM	20:17	7:24 AM	7:24 AM	11:07:00	11:07:00	Mag 704	1	5	2	221	49.55599	57.83855	309	12	2.3			0	0		0	2	0	2	0	0	Rock Crab = 2 M, 2 Cunner	Normal red light
	Bonne Bay	7/13/2015	7/13/2015 20:18	7/14/2015	7/14/2015 7:23	4	B	34	Night	8:18 PM	20:18	7:23 AM	7:23 AM	11:05:00	11:05:00					222	49.55597	57.83843		12	2.3			0	0		0	8	0	0	0	0	Rock Crab = 6 M, 2 F
7-14-15 to 7-15-15 Night Trap 2	Penguin Arm	7/14/2015	7/14/2015 19:15	7/15/2015	7/15/2015 14:09	2	A	35	Night	7:15 PM	19:15	2:09 PM	2:09 PM	18:54:00	13:00:00	Mag 704	2	6	2	231	49.18623	57.92812	287	13.5	1.2		Sun, 15-20?C, moderate wind from the E	0	0		0	0	0	1	1	0	1 Cunner, 1 Sculpin	Out with Fisheries Officers Kim Sheeman and Sherry Pittman from Corner Brook DFO, on retrieval day out with Sherry and Environment Canada Game Officer Dennis Parr
	Penguin Arm	7/14/2015	7/14/2015 19:20	7/15/2015	7/15/2015 14:15	3	A	35	Night	7:20 PM	19:20	2:15 PM	2:15 PM	18:55:00	13:00:00					232	49.1863	57.92808		13.5	1.2		Sun, 15-20?C, moderate wind from the E	0	0		0	1	1	3	0	1	Rock Crab = 1 M, 1 American Eel, 1 Flounder, 3 Cunners	Out with Fisheries Officers Kim Sheeman and Sherry Pittman from Corner Brook DFO, on retrieval day out with Sherry and Environment Canada Game Officer Dennis Parr
7-14-15 to 7-15-15 Night Trap 1	Penguin Arm	7/14/2015	7/14/2015 19:25	7/15/2015	7/15/2015 14:17	1	B	36	Night	7:25 PM	19:25	2:17 PM	2:17 PM	18:52:00	13:00:00	P&R 1084	1	8	1	233	49.18745	57.93009		13.5	1.4		Sun, 15-20?C, moderate wind from the E	0	0		0	2	1	0	1	0	Rock Crab = 2 M, 1 Sculpin, 1 Flounder	Out with Fisheries Officers Kim Sheeman and Sherry Pittman from Corner Brook DFO, on retrieval day out with Sherry and Environment Canada Game Officer Dennis Parr
	Penguin Arm	7/14/2015	7/14/2015 19:27	7/15/2015	7/15/2015 14:22	4	B	36	Night	7:27 PM	19:27	2:22 PM	2:22 PM	18:55:00	13:00:00					234	49.18755	57.93024		13.5	1.4		Sun, 15-20?C, moderate wind from the E	0	0		0	1	0	3	0	0	Rock Crab = 1 F, 3 Cunner	Out with Fisheries Officers Kim Sheeman and Sherry Pittman from Corner Brook DFO, on retrieval day out with Sherry and Environment Canada Game Officer Dennis Parr
8-18-15 Mix Trap 1	Fair Haven (2)	8/18/2015	8/18/2015 10:50	8/19/2015	8/19/2015 10:22	1	A	37	Mix	10:50 AM	10:50	10:22 AM	10:22 AM	23:32:00	13:00:00	Mag 704	2	5	1	237	47.53708	53.89437	60	15.8	2.8		15?C, Fog/Overcast, winds 26 km/h SW	72	35		107	0	1	0	0	0	Flounder (Small)	High Tide Deployment
	Fair Haven (2)	8/18/2015	8/18/2015 11:00	8/19/2015	8/19/2015 10:30	3	A	37	Mix	11:00 AM	11:00	10:30 AM	10:30 AM	23:30:00	13:00:00					236	47.53715	53.89437		15.8	3		15?C, Fog/Overcast, winds 26 km/h SW	134	32		166	0	0	0	0	0		High Tide Deployment
8-18-15 Mix Trap 2	Fair Haven (2)	8/18/2015	8/18/2015 10:55	8/19/2015	8/19/2015 10:25	2	B	38	Mix	10:55 AM	10:55	10:25 AM	10:25 AM	23:30:00	13:00:00	Mag 723	1	2	2	239	47.53702	53.89447	303	16	3		15?C, Fog/Overcast, winds 26 km/h SW	134	38		172	0	0	0	0	0		High Tide Deployment
	Fair Haven (2)	8/18/2015	8/18/2015 11:05	8/19/2015	8/19/2015 10:35	4	B	38	Mix	11:05 AM	11:05	10:35 AM	10:35 AM	23:30:00	13:00:00					238	47.53704	53.89447		16	3.5		15?C, Fog/Overcast, winds 26 km/h SW	171	61		232	0	0	0	0	0		High Tide Deployment
8-19-15 Mix Trap 1	Fair Haven (2)	8/19/2015	8/19/2015 12:30	8/20/2015	8/20/2015 10:30	1	A	39	Mix	12:30 PM	12:30	10:30 AM	10:30 AM	22:00:00	13:00:00	Mag 704	2	6	1	240	47.53695	53.89457	328	14.8	3.1		17?C, Overcast, Slight wind from E at 9 km/h	63	25		88	0	0	0	0	0		High Tide Deployment
	Fair Haven (2)	8/19/2015	8/19/2015 12:42	8/20/2015	8/20/2015 10:30	4	A	39	Mix	12:42 PM	12:42	10:30 AM	10:30 AM	21:48:00	13:00:00					241	47.53696	53.89451		14.8	3.5		17?C, Overcast, Slight wind from E at 9 km/h	48	16		54	0	0	0	0	0		High Tide Deployment
8-19-25 Mix Trap 2	Fair Haven (2)	8/19/2015	8/19/2015 12:30	8/20/2015	8/20/2015 10:30	2	B	40	Mix	12:30 PM	12:30	10:30 AM	10:30 AM	22:00:00	13:00:00	Mag 723	1	8	2	242	47.53702	53.89445	19	14.8	3.1		17?C, Overcast, Slight wind from E at 9 km/h	103	93		196	0	0	0	0	0		High Tide Deployment
	Fair Haven (2)	8/19/2015	8/19/2015 12:45	8/20/2015	8/20/2015 10:30	3	B	40	Mix	12:45 PM	12:45	10:30 AM	10:30 AM	21:45:00	13:00:00					243	47.53704	53.8944		14.8	3.1		17?C, Overcast, Slight wind from E at 9 km/h	166	47		213	0	0	0	0	0		High Tide Deployment
N_CAM_TRAPS =	39
N_NO_CAM_TRAPS =	40
N_TOTAL_TRAPS =	79
DEP_AVG =	14:05:13
MIN_DEP =	2:39:00
MAX_DEP =	24:22:00
AVG_REC =	11:13:35
