# Supplementary material for: Using underwater video to evaluate the performance of the Fukui trap as a mitigation tool for the invasive European green crab (Carcinus maenas) in Newfoundland, Canada
Source: PeerJ. 2018 Jan 10;6:e4223. doi: 10.7717/peerj.4223 (PMC5767085; doi:10.7717/peerj.4223)
Supplement: Supplemental Information 2 [file peerj-06-4223-s005.r]

##############################################
### BERGSHOEFF ET AL. - DEPLOYMENT STATS   ###
### Last Updated: 11/27/17                 ###
##############################################

#####################
### Load packages ###
#####################

require("plyr")
require("tidyr")
require("magrittr")
require("beanplot")
require("plotrix")
require("lme4")
require("glmm")
require("nlme")
require("psych")
require("pastecs")
require("lubridate")
require("ggplot2")
require("dplyr")
require("car")
require("MASS")
require("Hmisc")
require("doBy")

#############################
### Set working directiry ###
#############################

setwd("C:/Users/Jon/Dropbox/MSc Documents/Green Crab Project/Thesis/Chapter 1/MS1 - PeerJ/PeerJ - Version 1/SI")

#######################
### SET DEFAULT PAR ###
#######################

par()
def <- par()

######################
### DATA WRANGLING ###
######################

# Bring in the raw data
raw_data <- read.csv("Bergshoeff et al Deployment Data.csv", nrows = 79)[1:37]

# Remove DEP 21 because it does not have a cam:no-cam pair, only no-cam

raw_data <- raw_data[!(raw_data$DEP==21),]

# Turn DUR_HR_DEC into an r-readable time format
raw_data$DATE_TIME_DEP <- mdy_hm(raw_data$DATE_TIME_DEP)
raw_data$DATE_TIME_RETR <- mdy_hm(raw_data$DATE_TIME_RETR)

# DEP and RETR date + times are now set as "instants" in DF and can be manipulated
is.instant(raw_data$DATE_TIME_DEP) 
is.instant(raw_data$DATE_TIME_RETR)

# How long were they deployed for?
raw_data$DUR <- raw_data$DATE_TIME_RETR - raw_data$DATE_TIME_DEP 

# Round to 2 decimal places
raw_data$DUR <- round(raw_data$DUR, digits = 2) 

#Change from difftime object to numeric object
raw_data$DUR <- as.numeric(raw_data$DUR) 
is.numeric(raw_data$DUR) #True

##### NEW VARIABLE #####

#New camera presence variable, should be an easier way to do this using an ifelse statement
raw_data <- raw_data %>% mutate(CAM_PRES = ifelse(TRAP == 1 | TRAP == 2, "Y", "N")) #ifelse statement worked out with Brett
raw_data$CAM_PRES <- as.factor(raw_data$CAM_PRES)

is.factor(raw_data$CAM_PRES)
raw_data$CAM_PRES <- as.factor(raw_data$CAM_PRES)
is.factor(raw_data$CAM_PRES)

##### SUBSET DATAFRAME #####

# Make a combined Fair Haven location
raw_data <- raw_data %>% mutate(LOCAL_COMB = LOCAL)
raw_data$LOCAL_COMB[raw_data$LOCAL_COMB == "Fair Haven (2)"] <- "Fair Haven"

# Subset Fair Haven location
FH <- raw_data   
FH <- subset(FH, LOCAL_COMB == "Fair Haven")

# Subset Port Harmon location
PH <- raw_data   
PH <- subset(PH, LOCAL_COMB == "Port Harmon")

# Subset for Port Harmon and Fair Haven combined
FH_PH <- raw_data   
FH_PH <- subset(FH_PH, LOCAL_COMB == "Fair Haven" | LOCAL_COMB == "Port Harmon")

#########################
### EXPLORATORY PLOTS ###
#########################

# ALL SITES
plot(raw_data$DUR, raw_data$GC_TOTAL, xlab = "Duration (Hr)",
     ylab = "Total Green Crab (#)", 
     main = "Green crab catch vs. duration for all sites") #plot all sites vs. catch

ALL_DUR_PLOT <- ggplot(raw_data, aes(DUR, GC_TOTAL)) 
ALL_DUR_PLOT + geom_point(aes(colour = factor(LOCAL_COMB), size = 10)) + labs( x = "Duration (hrs)", y = "Total Green Crab Catch", title = "Duration vs. Catch - All Sites")

FH_PH_DUR_PLOT <- ggplot(FH_PH, aes(DUR, GC_TOTAL)) 
FH_PH_DUR_PLOT + geom_point(aes(colour = factor(LOCAL_COMB), size = 10)) + labs( x = "Duration (hrs)", y = "Total Green Crab Catch", title = "Duration vs. Catch - Fair Haven and Port Harmon, NL")

#FAIR HAVEN (COMBINED)
plot(FH$DUR, FH$GC_TOTAL, xlab = "Duration (Hr)",
     ylab = "Total Green Crab (#)", 
     main = "Green crab catch vs. duration for Fair Haven, NL") 

#Fair haven 1 vs 2 (To investigate whether clustering was due to different sampling times)
plot(FH$LOCAL, FH$GC_TOTAL, xlab = "Duration (Hr)",
     ylab = "Total Green Crab (#)", 
     main = "Green crab catch vs. duration for Fair Haven, NL") 

FH_DUR_PLOT <- ggplot(FH, aes(DUR, GC_TOTAL)) 
FH_DUR_PLOT + geom_point(aes(colour = factor(LOCAL_COMB), size = 10)) + labs( x = "Duration (hrs)", y = "Total Green Crab Catch", title = "Duration vs. Catch - Fair Haven, NL")

#PORT HARMON
plot(PH$DUR, PH$GC_TOTAL, xlab = "Duration (Hr)",
     ylab = "Total Green Crab (#)", 
     main = "Green crab catch vs. duration for Port Harmon, NL") 

PH_DUR_PLOT <- ggplot(PH, aes(DUR, GC_TOTAL)) 
PH_DUR_PLOT + geom_point(aes(colour = factor(LOCAL_COMB), size = 10)) + labs( x = "Duration (hrs)", y = "Total Green Crab Catch", title = "Duration vs. Catch - Port Harmon, NL")

#PORT HARMON AND FAIR HAVEN
par(mar = c(4.5, 4.5, 1, 1))
par(cex = 1.3)
palette(c("grey50", "red", "firebrick"))
plot(FH_PH$DUR, FH_PH$GC_TOTAL, xlab = "Duration (Hr)",
     ylab = "Number of green crab captured",
     col =FH_PH$LOCAL_COMB,
     pch = 19,
     cex = 1.2) 
axis(1, at=c(0:25))

legend(x=8, y= 300, legend=c("Port Harmon, NL", "Fair Haven, NL"),
       bty = "n",
       pch = 19,
       pt.cex = 1.2,
       col=c("grey50","firebrick"), 
       xpd = NA, cex = 1.0)

#####################################################################################################

#######################
### MS 1 - FIGURE 4 ###
#######################

par(def)

# START #

png(filename="Figure 4.png", width=1900, height=1100, res=200)

catch_site_plot <- filter(raw_data, LOCAL_COMB == "Fair Haven" | LOCAL_COMB == "Port Harmon")
catch_site_plot <- droplevels(catch_site_plot) #Drop unused factor labels that showed up on plot despite no longer being in dataframe 
levels(catch_site_plot$LOCAL_COMB)

catch_site_plot$LOCAL_COMB <- revalue(catch_site_plot$LOCAL_COMB, c("Fair Haven" = "Fair Haven, NL", "Port Harmon" = "Little Port Harmon, NL"))

par(mfrow = c(2,2))
par(mar = c(3.0, 4.0, 1, 1))
par(mgp=c(2,1,0))  
par(cex = 1.1)

##### A. Duration vs. Catch Plot Revised - FH #####

#FAIR HAVEN

palette(c("grey50", "red", "firebrick"))

plot(FH$DUR, FH$GC_TOTAL, xlab = "Duration (h)",
     ylab = "Green crabs / trap",
     col = "firebrick",
     pch = 19,
     axes = FALSE)
title("A", line = -1.8, adj = 0.8, col.main= "red", cex.main = 2)
axis(side=1, at=c(21:25, by = 1))
axis(side=2, at=seq(0, 300, by=50))
box()

# n = 16

##### B. Duration vs. Catch Plot Revised - PH #####

#PORT HARMON

palette(c("grey50", "red", "firebrick"))
plot(PH$DUR, PH$GC_TOTAL, xlab = "Duration (h)",
     ylab = "Green crabs / trap",
     col = "grey50",
     pch = 19,
     cex = 1.2,
     axes = FALSE)
title("B", line = -1.8, adj = 0.8, col.main= "red", cex.main = 2)
axis(side=1, at=c(7:15, by = 1))
axis(side=2, at=seq(0, 100, by=20))     
box()

# n = 13

##### C. Plot of Site (x) vs. Duration (Y) ########

plot(catch_site_plot$LOCAL_COMB, catch_site_plot$DUR,
     ylab = "Duration (h)",
     col = c("firebrick", "grey50"))
title("C", line = -1.8, adj = 0.8, col.main= "red", cex.main = 2)

##### D. Plot of catch vs. Site ############

plot(catch_site_plot$LOCAL_COMB, catch_site_plot$GC_TOTAL,
     ylab = "Green crabs / trap",
     col = c("firebrick", "grey50", "white", "white", "white", "white"))
title("D", line = -1.8, adj = 0.8, col.main= "red", cex.main = 2)

dev.off()

# END #

#################################################################################

################################
### EXPLORATORY PLOTS CONT'D ###
################################

par(def)

#ALL SITES
hist(raw_data$GC_TOTAL, xlab = "Total Green Crab (#)",
     ylab = "Frequency", main = "Green crab catch frequencies for all sites", breaks = 10)
hist(raw_data$GC_TOTAL, xlab = "Total Green Crab (#)",
     ylab = "Frequency", main = "Green crab catch frequencies for all sites", breaks = 20)

#FAIR HAVEN (COMBINED)
hist(FH$GC_TOTAL, xlab = "Total Green Crab (#)",
     ylab = "Frequency", main = "Green crab catch frequencies for Fair Haven, NL", breaks = 10)
hist(FH$GC_TOTAL, xlab = "Total Green Crab (#)",
     ylab = "Frequency", main = "Green crab catch frequencies for Fair Haven, NL", breaks = 20)

#PORT HARMON
hist(PH$GC_TOTAL, xlab = "Total Green Crab (#)",
     ylab = "Frequency", main = "Green crab catch frequencies for Port Harmon, NL", breaks = 10)
hist(PH$GC_TOTAL, xlab = "Total Green Crab (#)",
     ylab = "Frequency", main = "Green crab catch frequencies for Port Harmon, NL", breaks = 20)

#PORT HARMON AND FAIR HAVEN
hist(FH_PH$GC_TOTAL, xlab = "Total Green Crab (#)",
     ylab = "Frequency", main = "Green crab catch frequencies for Port Harmon & Fair Haven, NL", breaks = 10)
hist(FH_PH$GC_TOTAL, xlab = "Total Green Crab (#)",
     ylab = "Frequency", main = "Green crab catch frequencies for Port Harmon & Fair Haven, NL", breaks = 20)


#Camera vs. No-Camera

#FAIR HAVEN (COMBINED)
beanplot(FH$GC_TOTAL ~ FH$CAM_PRES, data = FH, 
         ylim=c(0,500),
         xlab = "Camera Presence", 
         ylab = "Green Crab Catch / Pot", 
         col=c("gray", "black", "black", "blue"))

beanplot(FH$GC_TOTAL ~ FH$CAM_PRES, data = FH)

#PORT HARMON
beanplot(PH$GC_TOTAL ~ PH$CAM_PRES, data = PH, 
         ylim=c(0,200),
         xlab = "Camera Presence", 
         ylab = "Green Crab Catch / Pot", 
         col=c("gray", "black", "black", "blue"))

beanplot(PH$GC_TOTAL ~ PH$CAM_PRES, data = PH)

#PORT HARMON & FAIR HAVEN
beanplot(FH_PH$GC_TOTAL ~ FH_PH$CAM_PRES, data = PH, xlab = "Camera Presence", ylab = "Green Crab Catch / Pot", main = "Camera vs. No Camera in Port Harmon & Fair Haven, NL")

#To visualize differences in mean catch between the two sites...
beanplot(FH_PH$GC_TOTAL ~ FH_PH$LOCAL_COMB, xlab = "Camera Presence", ylab = "Green Crab Catch / Pot", main = "Camera vs. No Camera in Port Harmon & Fair Haven, NL")

#Make an asym. beanplot as an all-in-one graph depicting:
# 1) make the point about the camera vs. no-camera comparison
# 2) Show how the sites vary 

ASYM_BEAN <- FH_PH
ASYM_BEAN <- subset(ASYM_BEAN, select = c("GC_TOTAL", "CAM_PRES", "LOCAL_COMB"))
ASYM_BEAN

ASYM_BEAN <- droplevels(ASYM_BEAN)
ASYM_BEAN$LOCAL_COMB

ASYM_BEAN <- ASYM_BEAN %>% mutate(PROPER_NAME = ifelse(LOCAL_COMB == "Fair Haven", "Fair Haven, NL", "Little Port Harmon, NL")) #ifelse statement worked out with Brett

#Subset dataframes based on site and camera presence
FH_NC <- ASYM_BEAN$GC_TOTAL[ASYM_BEAN$LOCAL_COMB == "Fair Haven" & ASYM_BEAN$CAM_PRES == "N"]
FH_C <- ASYM_BEAN$GC_TOTAL[ASYM_BEAN$LOCAL_COMB == "Fair Haven" & ASYM_BEAN$CAM_PRES == "Y"]
PH_NC <- ASYM_BEAN$GC_TOTAL[ASYM_BEAN$LOCAL_COMB == "Port Harmon" & ASYM_BEAN$CAM_PRES == "N"]
PH_C <- ASYM_BEAN$GC_TOTAL[ASYM_BEAN$LOCAL_COMB == "Port Harmon" & ASYM_BEAN$CAM_PRES == "Y"]

### SPLIT BEAN PLOT OF CAMERA VS. NO CAMERA CATCH #####

par(lend = 0, mai = c(0.8, 1.4, 0.2, 0.5))

beanplot(GC_TOTAL ~ CAM_PRES + PROPER_NAME, data = ASYM_BEAN,
         ylab = "Total Green Crab / Pot",
         ylim=c(0,420),
         side = "both",
         cex.lab = 1.2, cex.axis = 1.2,
         border = "black",
         innerborder ="black",
         beanlinewd = 3.5,
         overallline = "mean",
         col = list("grey50", c("firebrick", "black")))

minor.tick(nx=0, ny=5, tick.ratio = 0.5)
legend(2.0, 420, border = "black", bty = "n", cex = 1.2, 
       fill = c("grey50", "firebrick"),
       legend = c("No Camera", "Camera"))

#######################
### MS 1 - FIGURE 6 ###
#######################

# START #

png(filename="Figure 6.png", width=1500, height=1000, res=200)

par(def)
par(lend = 0, mai = c(0.8, 1.4, 0.2, 0.5))
par(mar = c(3.0, 4.8, 1, 1))

beanplot(GC_TOTAL ~ CAM_PRES + PROPER_NAME, data = ASYM_BEAN,
         ylab = "Total green crabs / trap",
         ylim=c(0,420),
         side = "both",
         what = c(0,0,0,0),
         cex.lab = 1.5, cex.axis = 1.5,
         border = NA,
         innerborder = NA,
         beanlinewd = 3.5,
         overallline = "mean",
         col = list("grey50", c("firebrick", "black")))

abline(h = mean(ASYM_BEAN$GC_TOTAL), col="black", lty=5, lwd=2)

beanplot(GC_TOTAL ~ CAM_PRES + PROPER_NAME, data = ASYM_BEAN,
         ylab = "Total green crabs / trap",
         ylim=c(0,420),
         side = "both",
         add = T,
         what = c(0,1,0,0),
         cex.lab = 1.5, cex.axis = 1.5,
         border = NA,
         innerborder = NA,
         beanlinewd = 3.5,
         overallline = "mean",
         col = list("grey50", c("firebrick", "black")))

beanplot(GC_TOTAL ~ CAM_PRES + PROPER_NAME, data = ASYM_BEAN,
         ylab = "Total green crabs / trap",
         ylim=c(0,420),
         side = "both",
         add = T,
         what = c(0,0,1,1),
         cex.lab = 1.5, cex.axis = 1.5,
         border = NA,
         innerborder = NA,
         beanlinewd = 3.5,
         overallline = "mean",
         col = list("grey50", c("firebrick", "black")))

minor.tick(nx=0, ny=5, tick.ratio = 0.5)
legend(1.5, 400, border = NA, x.intersp = 0.5, bty = "n", cex = 1.5,
       fill = c("grey50", "firebrick"),
       legend = c("Camera absent", "Camera present"))

dev.off()

# END #

par(def)

###############################
### CAMERA EFFECTS - MODELS ###
###############################

### MODEL 1 - ORIGINAL COMBINED ###

model1 <- lme(data = FH_PH, GC_TOTAL ~ CAM_PRES + LOCAL_COMB, random = ~ 1 | DEP) #final model combining both sites into one model

summary(model1)
plot(model1)

res1 <- resid(model1)
fit1<-fitted(model1)
plot(fit1,res1)

qqnorm(res1)
qqline(res1)
hist(res1)

### MODEL - FAIR HAVEN MODEL ###

FH_model <- lme(data = FH, GC_TOTAL ~ CAM_PRES, random = ~ 1 | DEP) 

summary(FH_model)
plot(FH_model)

res_FH <- resid(FH_model)
fit_FH <-fitted(FH_model)
plot(fit_FH, res_FH)

qqnorm(res_FH)
qqline(res_FH)
hist(res_FH)

#### PORT HARMON MODEL ####

PH_model <- lme(data = PH, GC_TOTAL ~ CAM_PRES, random = ~ 1 | DEP) 

summary(PH_model)
plot(PH_model)

res_PH <- resid(PH_model)
fit_PH <-fitted(PH_model)
plot(fit_PH, res_PH)

qqnorm(res_PH)
qqline(res_PH)
hist(res_PH)


###### TRY ADDING IN DURATION ######

###########################################
#### MS1 - CAMERA EFFECTS FINAL MODELS ####
###########################################

# Mean and SD deployment time for FH and PH

# Fair Haven
mean(FH$DUR) # mean = 22.9
sd(FH$DUR) # 0.8
psych::describe(FH$DUR) # range = 21.8 - 24.3

# Port Harmon
mean(PH$DUR) # 11.1
sd(PH$DUR) #2.8
psych::describe(PH$DUR) # 7.4 - 14.1


# START #

### FAIR HAVEN MODEL 2 ###

FH_model2 <- lme(data = FH, GC_TOTAL ~ CAM_PRES + DUR, random = ~ 1 | DEP) 

summary(FH_model2)


# Intercept is the number of green crab captured per deployment when no camera is present (CAM_PRES = N, comes before Y in the alphabet)
# Therefore, when no camera is present at Fair Haven, there are 46.5 gc/trap
# When the camera is present (CAM_PRES = Y), there are (+)19.4 gc/trap more than the intercept
# https://www.youtube.com/watch?v=VhMWPkTbXoY

plot(FH_model2)

res_FH2 <- resid(FH_model2)
fit_FH2 <-fitted(FH_model2)
plot(fit_FH2, res_FH2)

qqnorm(res_FH2)
qqline(res_FH2)
hist(res_FH2)

#### PORT HARMON MODEL 2 ####

PH_model2 <- lme(data = PH, GC_TOTAL ~ CAM_PRES + DUR, random = ~ 1 | DEP) 

summary(PH_model2)
plot(PH_model2)

res_PH2 <- resid(PH_model2)
fit_PH2 <-fitted(PH_model2)
plot(fit_PH2, res_PH2)

qqnorm(res_PH2)
qqline(res_PH2)
hist(res_PH2)

# END #


# Start of new code added on 11/12/2017

###################################################################################
### Try adding the the effect of time of day to model in the form of video type ###
###################################################################################

PH_model3 <- lme(data = PH, GC_TOTAL ~ CAM_PRES + DUR + SET_TYPE, random = ~ 1 | DEP) 

summary(PH_model3)
plot(PH_model3)

res_PH3 <- resid(PH_model3)
fit_PH3 <-fitted(PH_model3)
plot(fit_PH3, res_PH3)

qqnorm(res_PH3)
qqline(res_PH3)
hist(res_PH3)

# End of new code added on 11/12/2017

#####################################################################               
#####################################################################           
##### Descriptive statistics for various values reported in MS1 #####            
#####################################################################            
#####################################################################             

# Standard error function    
std <- function(x) sd(x)/sqrt(length(x))
                                                                      
#Made a new variable called REC_DUR that only had camera traps, and any deployment duration over 13 hours was marked as a record time of 13
raw_data <- raw_data %>% mutate(REC_DUR = DUR)
raw_data$REC_DUR[raw_data$REC_DUR > 13] <- 13
raw_data$REC_DUR[raw_data$CAM_PRES == "N"] <- NA 

##### Number of camera deployments vs. non-camera deployments #####

plyr::count(raw_data$CAM_PRES)

# N = 39
# Y = 39


##### Deployment duration stats ####
range(raw_data$DUR) # range = 2.7 to 24.4
psych::describe(raw_data$DUR) # mean = 14.2 
sd(raw_data$DUR) #SD = 6.1
std.error(raw_data$DUR) # S.E. = 0.7

##### Recording duration stats #####

# Mean record time
psych::describe(raw_data$REC_DUR) # record duration 11.22 +/- 0.4


#####  GC catch stats at all sites ####
describe(raw_data$GC_TOTAL) #mean, min, max, se etc.

# summaryBy Function guide #
# Summarized_Data <- summaryBy(Summarize Column A + Column B + Column N... ~ According to Column X, data = Base_Data, FUN = c(Function 1, Function 2...))

###########################
### CONTENT FOR TABLE 1 ###
###########################

gc_catch_summary <- summaryBy(GC_TOTAL ~ LOCAL_COMB, data = raw_data, FUN = c(mean, std, sd, min, max, sum))
gc_catch_summary

### FH Green crab catch summary ###
FH_DESC <- raw_data$GC_TOTAL[raw_data$LOCAL_COMB == "Fair Haven"] #GC total catch at just fair haven
psych::describe(FH_DESC)
sum(FH_DESC)

### PH Green crab catch summary ###
PH_DESC <- raw_data$GC_TOTAL[raw_data$LOCAL_COMB == "Port Harmon"] #GC total catch at just port harmon
psych::describe(PH_DESC)
sum(PH_DESC)

### BB Green crab catch summary ###
BB_DESC <- raw_data$GC_TOTAL[raw_data$LOCAL_COMB == "Bonne Bay"] #GC total catch at just Bonne Bay
psych::describe(BB_DESC)
sum(BB_DESC)

### LHE Green crab catch summary ###
LHE_DESC <- raw_data$GC_TOTAL[raw_data$LOCAL_COMB == "Little Harbour East"] # GC total ......
psych::describe(LHE_DESC)
sum(LHE_DESC)

### BH Green crab catch summary ###
BH_DESC <- raw_data$GC_TOTAL[raw_data$LOCAL_COMB == "Boat Harbour"] # GC total.........
psych::describe(BH_DESC)
sum(BH_DESC)

### PA Green crab catch summary ###
PA_DESC <- raw_data$GC_TOTAL[raw_data$LOCAL_COMB == "Penguin Arm"] #Gc total.......
PA_DESC
psych::describe(PA_DESC)

### ALL SITES Green crab catch summary ###
psych::describe(raw_data$GC_TOTAL) #grand total of all GC caught 
sum(raw_data$GC_TOTAL)

################################################
#### camera vs. no camera descriptive stats ####
################################################

FH_CAM <- dplyr::filter(FH, CAM_PRES == "Y")
FH_NO_CAM <- dplyr::filter(FH, CAM_PRES == "N")

PH_CAM <- dplyr::filter(PH, CAM_PRES == "Y")
PH_NO_CAM <- dplyr::filter(PH, CAM_PRES == "N")

psych::describe(FH_CAM$GC_TOTAL) # mean = 140.9, SD = 99.6
psych::describe(FH_NO_CAM$GC_TOTAL) # mean = 122.6, SD = 80.9
psych::describe(PH_CAM$GC_TOTAL) # mean = 26.3, SD =26.3
psych::describe(PH_NO_CAM$GC_TOTAL) # mean = 42.5, SD = 34.4

describe(FH_PH$GC_TOTAL)

# ALL IN ONE TABLE
FH_PH_CAM_NOCAM_STATS <- summaryBy(GC_TOTAL ~ CAM_PRES + LOCAL_COMB, data = FH_PH, FUN = c(mean, std))
FH_PH_CAM_NOCAM_STATS

#######################################
### Table 2 - Bycatch investigation ###
#######################################

Bycatch <- summaryBy(BC_RC + BC_FL + BC_CUN + BC_SC + BC_AE +GC_TOTAL ~ LOCAL_COMB, data = raw_data, FUN = sum)
Bycatch <- t(Bycatch)
Bycatch
