# Supplementary material for: Using underwater video to evaluate the performance of the Fukui trap as a mitigation tool for the invasive European green crab (Carcinus maenas) in Newfoundland, Canada
Source: PeerJ. 2018 Jan 10;6:e4223. doi: 10.7717/peerj.4223 (PMC5767085; doi:10.7717/peerj.4223)
Supplement: Supplemental Information 3 [file peerj-06-4223-s006.csv]

VID ID	SET	ORDER	FILE	DEP_TIME	DEP_DATE	ELAP_T_S	ELAP_T_M	TOD	DATE_TOD	MIN	SEC	SP	EVNT	T_SUCC	T_FAIL	RES_FAIL	APP	ATT_EXCEL	ATT_GC_EXCEL	APP_GC	CUM_ATT_GC_EXCEL	CUM_APP	CUM_APP_GC	N_IN_TRAP	SUCC	GC_SUCC	N_GC_IN_TRAP	SZ	NOTES
FH2	2	0	MAH00008	13:20	6/9/2015	0	0	13:20:00	6/9/2015 13:20:00	0	0		BEG				0	0	0	0	0	0	0	0	0	0	0		TOD = 13:20
FH2	2	0	MAH00008	13:20	6/9/2015	60	1	13:21:00	6/9/2015 13:21:00	1	0		DEP				0	0	0	0	0	0	0	0	0	0	0
FH2	2	0	MAH00008	13:20	6/9/2015	76	1.27	13:21:16	6/9/2015 13:21:16	1	16	GC	APP3				1	0	0	1	0	1	1	0	0	0	0
FH2	2	0	MAH00008	13:20	6/9/2015	161	2.68	13:22:41	6/9/2015 13:22:41	2	41	GC	APP3				1	0	0	1	0	2	2	0	0	0	0
FH2	2	0	MAH00008	13:20	6/9/2015	223	3.72	13:23:43	6/9/2015 13:23:43	3	43	GC	APP3				1	0	0	1	0	3	3	0	0	0	0
FH2	2	0	MAH00008	13:20	6/9/2015	267	4.45	13:24:27	6/9/2015 13:24:27	4	27	GC	APP1				1	0	0	1	0	4	4	0	0	0	0
FH2	2	0	MAH00008	13:20	6/9/2015	278	4.63	13:24:38	6/9/2015 13:24:38	4	38	GC	AGG				0	0	0	0	0	4	4	0	0	0	0		1 GC aggresively approaches another and chases off
FH2	2	0	MAH00008	13:20	6/9/2015	349	5.82	13:25:49	6/9/2015 13:25:49	5	49	CJ	APP1				1	0	0	0	0	5	4	0	0	0	0		Ctenophora "Comb Jelly" Sp. Drift through
FH2	2	0	MAH00008	13:20	6/9/2015	349	5.82	13:25:49	6/9/2015 13:25:49	5	49	JF	APP1				1	0	0	0	0	6	4	0	0	0	0		moon jelly drift through
FH2	2	0	MAH00008	13:20	6/9/2015	405	6.75	13:26:45	6/9/2015 13:26:45	6	45	JF	APP4				1	0	0	0	0	7	4	0	0	0	0		moon jelly drift through
FH2	2	0	MAH00008	13:20	6/9/2015	432	7.2	13:27:12	6/9/2015 13:27:12	7	12	GC	APP1				1	0	0	1	0	8	5	0	0	0	0
FH2	2	0	MAH00008	13:20	6/9/2015	451	7.52	13:27:31	6/9/2015 13:27:31	7	31	GC	ATT2	37			0	1	1	0	1	8	5	1	1	1	1
FH2	2	0	MAH00008	13:20	6/9/2015	472	7.87	13:27:52	6/9/2015 13:27:52	7	52	GC	APP4				1	0	0	1	1	9	6	1	0	0	1
FH2	2	0	MAH00008	13:20	6/9/2015	489	8.15	13:28:09	6/9/2015 13:28:09	8	9	GC	APP1				1	0	0	1	1	10	7	1	0	0	1
FH2	2	0	MAH00008	13:20	6/9/2015	511	8.52	13:28:31	6/9/2015 13:28:31	8	31	GC	ATT1		26	TA	0	1	1	0	2	10	7	1	0	0	1
FH2	2	0	MAH00008	13:20	6/9/2015	559	9.32	13:29:19	6/9/2015 13:29:19	9	19	GC	APP1				1	0	0	1	2	11	8	1	0	0	1
FH2	2	0	MAH00008	13:20	6/9/2015	563	9.38	13:29:23	6/9/2015 13:29:23	9	23	GC	ATT1		86	TES	0	1	1	0	3	11	8	1	0	0	1
FH2	2	0	MAH00008	13:20	6/9/2015	564	9.4	13:29:24	6/9/2015 13:29:24	9	24	GC	APP1				1	0	0	1	3	12	9	1	0	0	1
FH2	2	0	MAH00008	13:20	6/9/2015	565	9.42	13:29:25	6/9/2015 13:29:25	9	25	GC	AGG				0	0	0	0	3	12	9	1	0	0	1		GC approaching from top tries to grab other GC
FH2	2	0	MAH00008	13:20	6/9/2015	612	10.2	13:30:12	6/9/2015 13:30:12	10	12	GC	APP1				1	0	0	1	3	13	10	1	0	0	1
FH2	2	0	MAH00008	13:20	6/9/2015	631	10.52	13:30:31	6/9/2015 13:30:31	10	31	GC	COMP				0	0	0	0	3	13	10	1	0	0	1		GC attempting to guard food / compete above bait cup
FH2	2	0	MAH00008	13:20	6/9/2015	655	10.92	13:30:55	6/9/2015 13:30:55	10	55	GC	APP1				1	0	0	1	3	14	11	1	0	0	1
FH2	2	0	MAH00008	13:20	6/9/2015	656	10.93	13:30:56	6/9/2015 13:30:56	10	56	GC	APP1				1	0	0	1	3	15	12	1	0	0	1
FH2	2	0	MAH00008	13:20	6/9/2015	662	11.03	13:31:02	6/9/2015 13:31:02	11	2	GC	APP2				1	0	0	1	3	16	13	1	0	0	1
FH2	2	0	MAH00008	13:20	6/9/2015	738	12.3	13:32:18	6/9/2015 13:32:18	12	18	GC	APP3				1	0	0	1	3	17	14	1	0	0	1
FH2	2	0	MAH00008	13:20	6/9/2015	762	12.7	13:32:42	6/9/2015 13:32:42	12	42	GC	GRD				0	0	0	0	3	17	14	1	0	0	1		GC trying to guard / defend postion on the bait cup
FH2	2	0	MAH00008	13:20	6/9/2015	818	13.63	13:33:38	6/9/2015 13:33:38	13	38	GC	APP2				1	0	0	1	3	18	15	1	0	0	1
FH2	2	0	MAH00008	13:20	6/9/2015	822	13.7	13:33:42	6/9/2015 13:33:42	13	42	GC	APP2				1	0	0	1	3	19	16	1	0	0	1
FH2	2	0	MAH00008	13:20	6/9/2015	842	14.03	13:34:02	6/9/2015 13:34:02	14	2	GC	ATT2		12	TA	0	1	1	0	4	19	16	1	0	0	1
FH2	2	0	MAH00008	13:20	6/9/2015	861	14.35	13:34:21	6/9/2015 13:34:21	14	21	GC	APP1				1	0	0	1	4	20	17	1	0	0	1
FH2	2	0	MAH00008	13:20	6/9/2015	875	14.58	13:34:35	6/9/2015 13:34:35	14	35	GC	APP3				1	0	0	1	4	21	18	1	0	0	1
FH2	2	0	MAH00008	13:20	6/9/2015	931	15.52	13:35:31	6/9/2015 13:35:31	15	31	GC	APP3				1	0	0	1	4	22	19	1	0	0	1
FH2	2	0	MAH00008	13:20	6/9/2015	933	15.55	13:35:33	6/9/2015 13:35:33	15	33	GC	APP3				1	0	0	1	4	23	20	1	0	0	1
FH2	2	0	MAH00008	13:20	6/9/2015	934	15.57	13:35:34	6/9/2015 13:35:34	15	34	GC	APP3				1	0	0	1	4	24	21	1	0	0	1
FH2	2	0	MAH00008	13:20	6/9/2015	935	15.58	13:35:35	6/9/2015 13:35:35	15	35	GC	AGG				0	0	0	0	4	24	21	1	0	0	1		GC chased near the trap by other GC
FH2	2	0	MAH00008	13:20	6/9/2015	944	15.73	13:35:44	6/9/2015 13:35:44	15	44	GC	ATT2		104	TES	0	1	1	0	5	24	21	1	0	0	1
FH2	2	0	MAH00008	13:20	6/9/2015	945	15.75	13:35:45	6/9/2015 13:35:45	15	45	GC	ATT1		82	TES	0	1	1	0	6	24	21	1	0	0	1		Small GS chased into trap opening by larger GC
FH2	2	0	MAH00008	13:20	6/9/2015	950	15.83	13:35:50	6/9/2015 13:35:50	15	50	GC	APP3				1	0	0	1	6	25	22	1	0	0	1
FH2	2	0	MAH00008	13:20	6/9/2015	969	16.15	13:36:09	6/9/2015 13:36:09	16	9	GC	ATT1		23	TA	0	1	1	0	7	25	22	1	0	0	1
FH2	2	0	MAH00008	13:20	6/9/2015	983	16.38	13:36:23	6/9/2015 13:36:23	16	23	GC	ATT2	68			0	1	1	0	8	25	22	2	1	1	2
FH2	2	0	MAH00008	13:20	6/9/2015	989	16.48	13:36:29	6/9/2015 13:36:29	16	29	GC	APP1				1	0	0	1	8	26	23	2	0	0	2
FH2	2	0	MAH00008	13:20	6/9/2015	990	16.5	13:36:30	6/9/2015 13:36:30	16	30	GC	APP2				1	0	0	1	8	27	24	2	0	0	2
FH2	2	0	MAH00008	13:20	6/9/2015	1074	17.9	13:37:54	6/9/2015 13:37:54	17	54	GC	ATT2		34	CTA	0	1	1	0	9	27	24	2	0	0	2
FH2	2	0	MAH00008	13:20	6/9/2015	1108	18.47	13:38:28	6/9/2015 13:38:28	18	28	GC	ATT1		18	TA	0	1	1	0	10	27	24	2	0	0	2
FH2	2	0	MAH00008	13:20	6/9/2015	1156	19.27	13:39:16	6/9/2015 13:39:16	19	16		VIS				0	0	0	0	10	27	24	2	0	0	2		Freshwater lens and water current switch
FH2	2	0	MAH00008	13:20	6/9/2015	1221	20.35	13:40:21	6/9/2015 13:40:21	20	21	GC	APP1				1	0	0	1	10	28	25	2	0	0	2
FH2	2	0	MAH00008	13:20	6/9/2015	1254	20.9	13:40:54	6/9/2015 13:40:54	20	54	GC	ATT2	191			0	1	1	0	11	28	25	3	1	1	3
FH2	2	0	MAH00008	13:20	6/9/2015	1273	21.22	13:41:13	6/9/2015 13:41:13	21	13	GC	APP1				1	0	0	1	11	29	26	3	0	0	3
FH2	2	0	MAH00008	13:20	6/9/2015	1297	21.62	13:41:37	6/9/2015 13:41:37	21	37	GC	COMP				0	0	0	0	11	29	26	3	0	0	3		Fairly constant competition for position over bait cup
FH2	2	0	MAH00008	13:20	6/9/2015	1277	21.28	13:41:17	6/9/2015 13:41:17	21	17	GC	APP1				1	0	0	1	11	30	27	3	0	0	3
FH2	2	0	MAH00008	13:20	6/9/2015	1357	22.62	13:42:37	6/9/2015 13:42:37	22	37	GC	APP2				1	0	0	1	11	31	28	3	0	0	3
FH2	2	0	MAH00008	13:20	6/9/2015	1366	22.77	13:42:46	6/9/2015 13:42:46	22	46	GC	APP1				1	0	0	1	11	32	29	3	0	0	3
FH2	2	0	MAH00008	13:20	6/9/2015	1367	22.78	13:42:47	6/9/2015 13:42:47	22	47	GC	APP1				1	0	0	1	11	33	30	3	0	0	3
FH2	2	0	MAH00008	13:20	6/9/2015	1368	22.8	13:42:48	6/9/2015 13:42:48	22	48	GC	AGG				0	0	0	0	11	33	30	3	0	0	3		Green crab chasing each othe into FOV
FH2	2	0	MAH00008	13:20	6/9/2015	1435	23.92	13:43:55	6/9/2015 13:43:55	23	55	GC	ATT2		66	TES	0	1	1	0	12	33	30	3	0	0	3
FH2	2	0	MAH00008	13:20	6/9/2015	1684	28.07	13:48:04	6/9/2015 13:48:04	28	4	GC	ATT1		71	TES	0	1	1	0	13	33	30	3	0	0	3
FH2	2	0	MAH00008	13:20	6/9/2015	1685	28.08	13:48:05	6/9/2015 13:48:05	28	5	GC	APP3				1	0	0	1	13	34	31	3	0	0	3
FH2	2	0	MAH00008	13:20	6/9/2015	1698	28.3	13:48:18	6/9/2015 13:48:18	28	18	GC	APP3				1	0	0	1	13	35	32	3	0	0	3
FH2	2	0	MAH00008	13:20	6/9/2015	1735	28.92	13:48:55	6/9/2015 13:48:55	28	55	GC	APP3				1	0	0	1	13	36	33	3	0	0	3
FH2	2	0	MAH00008	13:20	6/9/2015	1741	29.02	13:49:01	6/9/2015 13:49:01	29	1	GC	ATT1		37	CTA	0	1	1	0	14	36	33	3	0	0	3
FH2	2	0	MAH00008	13:20	6/9/2015	1748	29.13	13:49:08	6/9/2015 13:49:08	29	8	GC	ATT2	41			0	1	1	0	15	36	33	4	1	1	4
FH2	2	0	MAH00008	13:20	6/9/2015	1755	29.25	13:49:15	6/9/2015 13:49:15	29	15	GC	APP1				1	0	0	1	15	37	34	4	0	0	4
FH2	2	0	MAH00008	13:20	6/9/2015	1755	29.25	13:49:15	6/9/2015 13:49:15	29	15	GC	APP1				1	0	0	1	15	38	35	4	0	0	4
FH2	2	0	MAH00008	13:20	6/9/2015	1772	29.53	13:49:32	6/9/2015 13:49:32	29	32	GC	APP2				1	0	0	1	15	39	36	4	0	0	4
FH2	2	0	MAH00008	13:20	6/9/2015	1792	29.87	13:49:52	6/9/2015 13:49:52	29	52	GC	ATT1		11	TA	0	1	1	0	16	39	36	4	0	0	4
FH2	2	0	MAH00008	13:20	6/9/2015	1819	30.32	13:50:19	6/9/2015 13:50:19	30	19	GC	APP4				1	0	0	1	16	40	37	4	0	0	4
FH2	2	0	MAH00008	13:20	6/9/2015	1834	30.57	13:50:34	6/9/2015 13:50:34	30	34	GC	APP3				1	0	0	1	16	41	38	4	0	0	4
FH2	2	0	MAH00008	13:20	6/9/2015	1864	31.07	13:51:04	6/9/2015 13:51:04	31	4	GC	ATT1		62	CTA	0	1	1	0	17	41	38	4	0	0	4		Female! Was on top. Related to cluster on top of trap??
FH2	2	0	MAH00008	13:20	6/9/2015	1879	31.32	13:51:19	6/9/2015 13:51:19	31	19	GC	APP1				1	0	0	1	17	42	39	4	0	0	4
FH2	2	0	MAH00008	13:20	6/9/2015	1935	32.25	13:52:15	6/9/2015 13:52:15	32	15	GC	APP3				1	0	0	1	17	43	40	4	0	0	4
FH2	2	0	MAH00008	13:20	6/9/2015	1883	31.38	13:51:23	6/9/2015 13:51:23	31	23	FL	APP3				1	0	0	0	17	44	40	4	0	0	4
FH2	2	0	MAH00008	13:20	6/9/2015	1971	32.85	13:52:51	6/9/2015 13:52:51	32	51	FL	APP1				1	0	0	0	17	45	40	4	0	0	4		same flounder?
FH2	2	0	MAH00008	13:20	6/9/2015	2056	34.27	13:54:16	6/9/2015 13:54:16	34	16	GC	APP3				1	0	0	1	17	46	41	4	0	0	4
FH2	2	0	MAH00008	13:20	6/9/2015	2123	35.38	13:55:23	6/9/2015 13:55:23	35	23		END				0	0	0	0	17	46	41	4	0	0	4		End of file MAH00008
FH2	2	1	MAH00009	13:20	6/9/2015	2126	35.43	13:55:26	6/9/2015 13:55:26	0	3	GC	ATT2	37			0	1	1	0	18	46	41	5	1	1	5
FH2	2	1	MAH00009	13:20	6/9/2015	2192	36.53	13:56:32	6/9/2015 13:56:32	1	9	GC	GRD				0	0	0	0	18	46	41	5	0	0	5		GC with large right claw guarding bait can from top of trap
FH2	2	1	MAH00009	13:20	6/9/2015	2203	36.72	13:56:43	6/9/2015 13:56:43	1	20	GC	APP3				1	0	0	1	18	47	42	5	0	0	5
FH2	2	1	MAH00009	13:20	6/9/2015	2220	37	13:57:00	6/9/2015 13:57:00	1	37	GC	APP3				1	0	0	1	18	48	43	5	0	0	5
FH2	2	1	MAH00009	13:20	6/9/2015	2303	38.38	13:58:23	6/9/2015 13:58:23	3	0	FL	APP2				1	0	0	0	18	49	43	5	0	0	5
FH2	2	1	MAH00009	13:20	6/9/2015	2338	38.97	13:58:58	6/9/2015 13:58:58	3	35	GC	ATT1		25	TA	0	1	1	0	19	49	43	5	0	0	5
FH2	2	1	MAH00009	13:20	6/9/2015	2366	39.43	13:59:26	6/9/2015 13:59:26	4	3	GC	APP2				1	0	0	1	19	50	44	5	0	0	5
FH2	2	1	MAH00009	13:20	6/9/2015	2411	40.18	14:00:11	6/9/2015 14:00:11	4	48	GC	ATT1	13			0	1	1	0	20	50	44	6	1	1	6
FH2	2	1	MAH00009	13:20	6/9/2015	2468	41.13	14:01:08	6/9/2015 14:01:08	5	45	GC	APP3				1	0	0	1	20	51	45	6	0	0	6
FH2	2	1	MAH00009	13:20	6/9/2015	2483	41.38	14:01:23	6/9/2015 14:01:23	6	0	GC	ATT1		26	TA	0	1	1	0	21	51	45	6	0	0	6
FH2	2	1	MAH00009	13:20	6/9/2015	2529	42.15	14:02:09	6/9/2015 14:02:09	6	46	GC	ATT2	130			0	1	1	0	22	51	45	7	1	1	7
FH2	2	1	MAH00009	13:20	6/9/2015	2575	42.92	14:02:55	6/9/2015 14:02:55	7	32	GC	APP3				1	0	0	1	22	52	46	7	0	0	7
FH2	2	1	MAH00009	13:20	6/9/2015	2591	43.18	14:03:11	6/9/2015 14:03:11	7	48	GC	ATT1		37	TA	0	1	1	0	23	52	46	7	0	0	7
FH2	2	1	MAH00009	13:20	6/9/2015	2613	43.55	14:03:33	6/9/2015 14:03:33	8	10	GC	APP2				1	0	0	1	23	53	47	7	0	0	7
FH2	2	1	MAH00009	13:20	6/9/2015	2650	44.17	14:04:10	6/9/2015 14:04:10	8	47	GC	APP3				1	0	0	1	23	54	48	7	0	0	7
FH2	2	1	MAH00009	13:20	6/9/2015	2715	45.25	14:05:15	6/9/2015 14:05:15	9	52	GC	APP4				1	0	0	1	23	55	49	7	0	0	7
FH2	2	1	MAH00009	13:20	6/9/2015	2757	45.95	14:05:57	6/9/2015 14:05:57	10	34	FL	APP1				1	0	0	0	23	56	49	7	0	0	7
FH2	2	1	MAH00009	13:20	6/9/2015	2829	47.15	14:07:09	6/9/2015 14:07:09	11	46	GC	APP2				1	0	0	1	23	57	50	7	0	0	7
FH2	2	1	MAH00009	13:20	6/9/2015	2888	48.13	14:08:08	6/9/2015 14:08:08	12	45	GC	APP1				1	0	0	1	23	58	51	7	0	0	7
FH2	2	1	MAH00009	13:20	6/9/2015	2939	48.98	14:08:59	6/9/2015 14:08:59	13	36	GC	ATT2		28	CTA	0	1	1	0	24	58	51	7	0	0	7
FH2	2	1	MAH00009	13:20	6/9/2015	2947	49.12	14:09:07	6/9/2015 14:09:07	13	44	GC	APP1				1	0	0	1	24	59	52	7	0	0	7
FH2	2	1	MAH00009	13:20	6/9/2015	2948	49.13	14:09:08	6/9/2015 14:09:08	13	45	GC	APP2				1	0	0	1	24	60	53	7	0	0	7
FH2	2	1	MAH00009	13:20	6/9/2015	2962	49.37	14:09:22	6/9/2015 14:09:22	13	59	FL	APP4				1	0	0	0	24	61	53	7	0	0	7
FH2	2	1	MAH00009	13:20	6/9/2015	3003	50.05	14:10:03	6/9/2015 14:10:03	14	40	GC	ATT2		69	TES	0	1	1	0	25	61	53	7	0	0	7
FH2	2	1	MAH00009	13:20	6/9/2015	3009	50.15	14:10:09	6/9/2015 14:10:09	14	46	GC	APP3				1	0	0	1	25	62	54	7	0	0	7
FH2	2	1	MAH00009	13:20	6/9/2015	3036	50.6	14:10:36	6/9/2015 14:10:36	15	13	GC	APP1				1	0	0	1	25	63	55	7	0	0	7
FH2	2	1	MAH00009	13:20	6/9/2015	3078	51.3	14:11:18	6/9/2015 14:11:18	15	55	FL	APP1				1	0	0	0	25	64	55	7	0	0	7
FH2	2	1	MAH00009	13:20	6/9/2015	3103	51.72	14:11:43	6/9/2015 14:11:43	16	20	GC	APP3				1	0	0	1	25	65	56	7	0	0	7
FH2	2	1	MAH00009	13:20	6/9/2015	3142	52.37	14:12:22	6/9/2015 14:12:22	16	59	FL	APP3				1	0	0	0	25	66	56	7	0	0	7
FH2	2	1	MAH00009	13:20	6/9/2015	3212	53.53	14:13:32	6/9/2015 14:13:32	18	9	GC	APP3				1	0	0	1	25	67	57	7	0	0	7
FH2	2	1	MAH00009	13:20	6/9/2015	3236	53.93	14:13:56	6/9/2015 14:13:56	18	33	GC	ATT2	39			0	1	1	0	26	67	57	8	1	1	8
FH2	2	1	MAH00009	13:20	6/9/2015	3243	54.05	14:14:03	6/9/2015 14:14:03	18	40	GC	APP3				1	0	0	1	26	68	58	8	0	0	8
FH2	2	1	MAH00009	13:20	6/9/2015	3269	54.48	14:14:29	6/9/2015 14:14:29	19	6	GC	APP1				1	0	0	1	26	69	59	8	0	0	8
FH2	2	1	MAH00009	13:20	6/9/2015	3273	54.55	14:14:33	6/9/2015 14:14:33	19	10	GC	ATT1	47			0	1	1	0	27	69	59	9	1	1	9
FH2	2	1	MAH00009	13:20	6/9/2015	3363	56.05	14:16:03	6/9/2015 14:16:03	20	40	GC	ATT2		73	CTA	0	1	1	0	28	69	59	9	0	0	9
FH2	2	1	MAH00009	13:20	6/9/2015	3369	56.15	14:16:09	6/9/2015 14:16:09	20	46	GC	APP1				1	0	0	1	28	70	60	9	0	0	9
FH2	2	1	MAH00009	13:20	6/9/2015	3371	56.18	14:16:11	6/9/2015 14:16:11	20	48	GC	APP3				1	0	0	1	28	71	61	9	0	0	9
FH2	2	1	MAH00009	13:20	6/9/2015	3398	56.63	14:16:38	6/9/2015 14:16:38	21	15	GC	APP1				1	0	0	1	28	72	62	9	0	0	9
FH2	2	1	MAH00009	13:20	6/9/2015	3425	57.08	14:17:05	6/9/2015 14:17:05	21	42	GC	APP4				1	0	0	1	28	73	63	9	0	0	9
FH2	2	1	MAH00009	13:20	6/9/2015	3439	57.32	14:17:19	6/9/2015 14:17:19	21	56	FL	APP2				1	0	0	0	28	74	63	9	0	0	9
FH2	2	1	MAH00009	13:20	6/9/2015	3433	57.22	14:17:13	6/9/2015 14:17:13	21	50	GC	NOTE				0	0	0	0	28	74	63	9	0	0	9		GC climbing camera post falls down
FH2	2	1	MAH00009	13:20	6/9/2015	3548	59.13	14:19:08	6/9/2015 14:19:08	23	45	GC	APP4				1	0	0	1	28	75	64	9	0	0	9
FH2	2	1	MAH00009	13:20	6/9/2015	3633	60.55	14:20:33	6/9/2015 14:20:33	25	10	GC	APP4				1	0	0	1	28	76	65	9	0	0	9
FH2	2	1	MAH00009	13:20	6/9/2015	3674	61.23	14:21:14	6/9/2015 14:21:14	25	51	GC	APP3				1	0	0	1	28	77	66	9	0	0	9
FH2	2	1	MAH00009	13:20	6/9/2015	3676	61.27	14:21:16	6/9/2015 14:21:16	25	53	GC	APP4				1	0	0	1	28	78	67	9	0	0	9
FH2	2	1	MAH00009	13:20	6/9/2015	3698	61.63	14:21:38	6/9/2015 14:21:38	26	15	GC	APP3				1	0	0	1	28	79	68	9	0	0	9
FH2	2	1	MAH00009	13:20	6/9/2015	3763	62.72	14:22:43	6/9/2015 14:22:43	27	20	GC	APP3				1	0	0	1	28	80	69	9	0	0	9
FH2	2	1	MAH00009	13:20	6/9/2015	3800	63.33	14:23:20	6/9/2015 14:23:20	27	57	GC	APP3				1	0	0	1	28	81	70	9	0	0	9
FH2	2	1	MAH00009	13:20	6/9/2015	3832	63.87	14:23:52	6/9/2015 14:23:52	28	29	GC	ATT1		31	TES	0	1	1	0	29	81	70	9	0	0	9
FH2	2	1	MAH00009	13:20	6/9/2015	3873	64.55	14:24:33	6/9/2015 14:24:33	29	10	GC	APP3				1	0	0	1	29	82	71	9	0	0	9
FH2	2	1	MAH00009	13:20	6/9/2015	3918	65.3	14:25:18	6/9/2015 14:25:18	29	55	GC	APP3				1	0	0	1	29	83	72	9	0	0	9
FH2	2	1	MAH00009	13:20	6/9/2015	4005	66.75	14:26:45	6/9/2015 14:26:45	31	22	GC	APP1				1	0	0	1	29	84	73	9	0	0	9
FH2	2	1	MAH00009	13:20	6/9/2015	3418	56.97	14:16:58	6/9/2015 14:16:58	21	35	GC	APP4				1	0	0	1	29	85	74	9	0	0	9
FH2	2	1	MAH00009	13:20	6/9/2015	4064	67.73	14:27:44	6/9/2015 14:27:44	32	21	FL	APP1				1	0	0	0	29	86	74	9	0	0	9
FH2	2	1	MAH00009	13:20	6/9/2015	4110	68.5	14:28:30	6/9/2015 14:28:30	33	7	GC	APP1				1	0	0	1	29	87	75	9	0	0	9
FH2	2	1	MAH00009	13:20	6/9/2015	4179	69.65	14:29:39	6/9/2015 14:29:39	34	16	GC	APP1				1	0	0	1	29	88	76	9	0	0	9
FH2	2	1	MAH00009	13:20	6/9/2015	4209	70.15	14:30:09	6/9/2015 14:30:09	34	46	GC	ATT2		57	TES	0	1	1	0	30	88	76	9	0	0	9	M
FH2	2	1	MAH00009	13:20	6/9/2015	4210	70.17	14:30:10	6/9/2015 14:30:10	34	47	GC	ATT1	36			0	1	1	0	31	88	76	10	1	1	10	S
FH2	2	1	MAH00009	13:20	6/9/2015	4227	70.45	14:30:27	6/9/2015 14:30:27	35	4	GC	APP1				1	0	0	1	31	89	77	10	0	0	10
FH2	2	1	MAH00009	13:20	6/9/2015	4246	70.77	14:30:46	6/9/2015 14:30:46	35	23		END				0	0	0	0	31	89	77	10	0	0	10
FH2	2	2	MAH00010	13:20	6/9/2015	4281	71.35	14:31:21	6/9/2015 14:31:21	0	35	CD	APP4				1	0	0	0	31	90	77	10	0	0	10		SS00003
FH2	2	2	MAH00010	13:20	6/9/2015	4325	72.08	14:32:05	6/9/2015 14:32:05	1	19	CJ	APP4				1	0	0	0	31	91	77	10	0	0	10		Large CJ drifting through!
FH2	2	2	MAH00010	13:20	6/9/2015	4362	72.7	14:32:42	6/9/2015 14:32:42	1	56	GC	APP3				1	0	0	1	31	92	78	10	0	0	10
FH2	2	2	MAH00010	13:20	6/9/2015	4415	73.58	14:33:35	6/9/2015 14:33:35	2	49	GC	APP3				1	0	0	1	31	93	79	10	0	0	10	S
FH2	2	2	MAH00010	13:20	6/9/2015	4420	73.67	14:33:40	6/9/2015 14:33:40	2	54	GC	APP3				1	0	0	1	31	94	80	10	0	0	10	S
FH2	2	2	MAH00010	13:20	6/9/2015	4476	74.6	14:34:36	6/9/2015 14:34:36	3	50	GC	APP4				1	0	0	1	31	95	81	10	0	0	10	M
FH2	2	2	MAH00010	13:20	6/9/2015	4510	75.17	14:35:10	6/9/2015 14:35:10	4	24	GC	APP4				1	0	0	1	31	96	82	10	0	0	10	S
FH2	2	2	MAH00010	13:20	6/9/2015	4515	75.25	14:35:15	6/9/2015 14:35:15	4	29	GC	AGG				0	0	0	0	31	96	82	10	0	0	10		Larger GC jumps smaller GC
FH2	2	2	MAH00010	13:20	6/9/2015	4545	75.75	14:35:45	6/9/2015 14:35:45	4	59	GC	APP1				1	0	0	1	31	97	83	10	0	0	10	S
FH2	2	2	MAH00010	13:20	6/9/2015	4556	75.93	14:35:56	6/9/2015 14:35:56	5	10	GC	APP1				1	0	0	1	31	98	84	10	0	0	10	S
FH2	2	2	MAH00010	13:20	6/9/2015	4559	75.98	14:35:59	6/9/2015 14:35:59	5	13	GC	ATT1	36			0	1	1	0	32	98	84	11	1	1	11	S
FH2	2	2	MAH00010	13:20	6/9/2015	4604	76.73	14:36:44	6/9/2015 14:36:44	5	58	GC	ATT1		35	TA	0	1	1	0	33	98	84	11	0	0	11	M
FH2	2	2	MAH00010	13:20	6/9/2015	4621	77.02	14:37:01	6/9/2015 14:37:01	6	15	GC	APP1				1	0	0	1	33	99	85	11	0	0	11	M
FH2	2	2	MAH00010	13:20	6/9/2015	4627	77.12	14:37:07	6/9/2015 14:37:07	6	21	GC	APP2				1	0	0	1	33	100	86	11	0	0	11	S
FH2	2	2	MAH00010	13:20	6/9/2015	4692	78.2	14:38:12	6/9/2015 14:38:12	7	26	GC	APP1				1	0	0	1	33	101	87	11	0	0	11	M
FH2	2	2	MAH00010	13:20	6/9/2015	4702	78.37	14:38:22	6/9/2015 14:38:22	7	36	CJ	APP2				1	0	0	0	33	102	87	11	0	0	11		SS00004
FH2	2	2	MAH00010	13:20	6/9/2015	4709	78.48	14:38:29	6/9/2015 14:38:29	7	43	GC	ATT1		55	TES	0	1	1	0	34	102	87	11	0	0	11	M
FH2	2	2	MAH00010	13:20	6/9/2015	4711	78.52	14:38:31	6/9/2015 14:38:31	7	45	GC	APP3				1	0	0	1	34	103	88	11	0	0	11	M
FH2	2	2	MAH00010	13:20	6/9/2015	4737	78.95	14:38:57	6/9/2015 14:38:57	8	11	GC	ATT1		21	TA	0	1	1	0	35	103	88	11	0	0	11	M
FH2	2	2	MAH00010	13:20	6/9/2015	4788	79.8	14:39:48	6/9/2015 14:39:48	9	2	GC	APP1				1	0	0	1	35	104	89	11	0	0	11	M
FH2	2	2	MAH00010	13:20	6/9/2015	4834	80.57	14:40:34	6/9/2015 14:40:34	9	48	GC	APP2				1	0	0	1	35	105	90	11	0	0	11	M
FH2	2	2	MAH00010	13:20	6/9/2015	4861	81.02	14:41:01	6/9/2015 14:41:01	10	15	GC	APP1				1	0	0	1	35	106	91	11	0	0	11	S
FH2	2	2	MAH00010	13:20	6/9/2015	4862	81.03	14:41:02	6/9/2015 14:41:02	10	16	GC	APP1				1	0	0	1	35	107	92	11	0	0	11	S
FH2	2	2	MAH00010	13:20	6/9/2015	4904	81.73	14:41:44	6/9/2015 14:41:44	10	58	GC	APP1				1	0	0	1	35	108	93	11	0	0	11	S
FH2	2	2	MAH00010	13:20	6/9/2015	4964	82.73	14:42:44	6/9/2015 14:42:44	11	58	GC	APP3				1	0	0	1	35	109	94	11	0	0	11	S
FH2	2	2	MAH00010	13:20	6/9/2015	4965	82.75	14:42:45	6/9/2015 14:42:45	11	59	GC	APP1				1	0	0	1	35	110	95	11	0	0	11	S
FH2	2	2	MAH00010	13:20	6/9/2015	4993	83.22	14:43:13	6/9/2015 14:43:13	12	27	GC	APP3				1	0	0	1	35	111	96	11	0	0	11	S
FH2	2	2	MAH00010	13:20	6/9/2015	5106	85.1	14:45:06	6/9/2015 14:45:06	14	20	GC	APP3				1	0	0	1	35	112	97	11	0	0	11	S
FH2	2	2	MAH00010	13:20	6/9/2015	5144	85.73	14:45:44	6/9/2015 14:45:44	14	58	GC	APP1				1	0	0	1	35	113	98	11	0	0	11	M
FH2	2	2	MAH00010	13:20	6/9/2015	5240	87.33	14:47:20	6/9/2015 14:47:20	16	34	GC	ATT1	8			0	1	1	0	36	113	98	12	1	1	12	M
FH2	2	2	MAH00010	13:20	6/9/2015	5320	88.67	14:48:40	6/9/2015 14:48:40	17	54	GC	APP1				1	0	0	1	36	114	99	12	0	0	12	M
FH2	2	2	MAH00010	13:20	6/9/2015	5339	88.98	14:48:59	6/9/2015 14:48:59	18	13	FL	APP4				1	0	0	0	36	115	99	12	0	0	12
FH2	2	2	MAH00010	13:20	6/9/2015	5410	90.17	14:50:10	6/9/2015 14:50:10	19	24	GC	APP1				1	0	0	1	36	116	100	12	0	0	12	S
FH2	2	2	MAH00010	13:20	6/9/2015	5410	90.17	14:50:10	6/9/2015 14:50:10	19	24	GC	APP1				1	0	0	1	36	117	101	12	0	0	12	S
FH2	2	2	MAH00010	13:20	6/9/2015	5456	90.93	14:50:56	6/9/2015 14:50:56	20	10	GC	APP1				1	0	0	1	36	118	102	12	0	0	12	S
FH2	2	2	MAH00010	13:20	6/9/2015	5497	91.62	14:51:37	6/9/2015 14:51:37	20	51	FL	APP1				1	0	0	0	36	119	102	12	0	0	12
FH2	2	2	MAH00010	13:20	6/9/2015	5551	92.52	14:52:31	6/9/2015 14:52:31	21	45	GC	APP1				1	0	0	1	36	120	103	12	0	0	12	M
FH2	2	2	MAH00010	13:20	6/9/2015	5590	93.17	14:53:10	6/9/2015 14:53:10	22	24	GC	ATT1		56	CTA	0	1	1	0	37	120	103	12	0	0	12	M
FH2	2	2	MAH00010	13:20	6/9/2015	5621	93.68	14:53:41	6/9/2015 14:53:41	22	55	GC	APP4				1	0	0	1	37	121	104	12	0	0	12	M
FH2	2	2	MAH00010	13:20	6/9/2015	5676	94.6	14:54:36	6/9/2015 14:54:36	23	50	FL	APP1				1	0	0	0	37	122	104	12	0	0	12
FH2	2	2	MAH00010	13:20	6/9/2015	5807	96.78	14:56:47	6/9/2015 14:56:47	26	1	GC	APP3				1	0	0	1	37	123	105	12	0	0	12	M
FH2	2	2	MAH00010	13:20	6/9/2015	5826	97.1	14:57:06	6/9/2015 14:57:06	26	20	GC	ATT1		45	TA	0	1	1	0	38	123	105	12	0	0	12	L
FH2	2	2	MAH00010	13:20	6/9/2015	5904	98.4	14:58:24	6/9/2015 14:58:24	27	38	GC	APP3				1	0	0	1	38	124	106	12	0	0	12	S
FH2	2	2	MAH00010	13:20	6/9/2015	6028	100.47	15:00:28	6/9/2015 15:00:28	29	42	GC	APP1				1	0	0	1	38	125	107	12	0	0	12	S
FH2	2	2	MAH00010	13:20	6/9/2015	6197	103.28	15:03:17	6/9/2015 15:03:17	32	31	GC	APP1				1	0	0	1	38	126	108	12	0	0	12	S
FH2	2	2	MAH00010	13:20	6/9/2015	6226	103.77	15:03:46	6/9/2015 15:03:46	33	0	GC	APP2				1	0	0	1	38	127	109	12	0	0	12	S
FH2	2	2	MAH00010	13:20	6/9/2015	6308	105.13	15:05:08	6/9/2015 15:05:08	34	22	GC	APP1				1	0	0	1	38	128	110	12	0	0	12	S
FH2	2	2	MAH00010	13:20	6/9/2015	6369	106.15	15:06:09	6/9/2015 15:06:09	35	23		END				0	0	0	0	38	128	110	12	0	0	12
FH2	2	3	MAH00011	13:20	6/9/2015	6545	109.08	15:09:05	6/9/2015 15:09:05	2	56	GC	APP3				1	0	0	1	38	129	111	12	0	0	12	S
FH2	2	3	MAH00011	13:20	6/9/2015	6564	109.4	15:09:24	6/9/2015 15:09:24	3	15	GC	APP1				1	0	0	1	38	130	112	12	0	0	12	S
FH2	2	3	MAH00011	13:20	6/9/2015	6629	110.48	15:10:29	6/9/2015 15:10:29	4	20	GC	APP1				1	0	0	1	38	131	113	12	0	0	12	M
FH2	2	3	MAH00011	13:20	6/9/2015	6760	112.67	15:12:40	6/9/2015 15:12:40	6	31	GC	APP3				1	0	0	1	38	132	114	12	0	0	12	S
FH2	2	3	MAH00011	13:20	6/9/2015	6828	113.8	15:13:48	6/9/2015 15:13:48	7	39	GC	APP3				1	0	0	1	38	133	115	12	0	0	12	S
FH2	2	3	MAH00011	13:20	6/9/2015	6853	114.22	15:14:13	6/9/2015 15:14:13	8	4	CD	APP1				1	0	0	0	38	134	115	12	0	0	12
FH2	2	3	MAH00011	13:20	6/9/2015	6859	114.32	15:14:19	6/9/2015 15:14:19	8	10	CD	APP1				1	0	0	0	38	135	115	12	0	0	12
FH2	2	3	MAH00011	13:20	6/9/2015	6894	114.9	15:14:54	6/9/2015 15:14:54	8	45	CD	NOTE				0	0	0	0	38	135	115	12	0	0	12		Cod investigates the top of trap, SS0001, SS0002
FH2	2	3	MAH00011	13:20	6/9/2015	6902	115.03	15:15:02	6/9/2015 15:15:02	8	53	CD	NOTE				0	0	0	0	38	135	115	12	0	0	12		Cod nudges GC with its snout
FH2	2	3	MAH00011	13:20	6/9/2015	6935	115.58	15:15:35	6/9/2015 15:15:35	9	26	CD	NOTE				0	0	0	0	38	135	115	12	0	0	12		Cod gets nose pinched by GC guarding top of bait can, SS0005
FH2	2	3	MAH00011	13:20	6/9/2015	6936	115.6	15:15:36	6/9/2015 15:15:36	9	27	GC	ATT2		41	TA	0	1	1	0	39	135	115	12	0	0	12	S
FH2	2	3	MAH00011	13:20	6/9/2015	7021	117.02	15:17:01	6/9/2015 15:17:01	10	52	FL	APP2				1	0	0	0	39	136	115	12	0	0	12
FH2	2	3	MAH00011	13:20	6/9/2015	7034	117.23	15:17:14	6/9/2015 15:17:14	11	5	GC	APP3				1	0	0	1	39	137	116	12	0	0	12	S
FH2	2	3	MAH00011	13:20	6/9/2015	7163	119.38	15:19:23	6/9/2015 15:19:23	13	14	GC	APP1				1	0	0	1	39	138	117	12	0	0	12	S
FH2	2	3	MAH00011	13:20	6/9/2015	7236	120.6	15:20:36	6/9/2015 15:20:36	14	27	GC	APP4				1	0	0	1	39	139	118	12	0	0	12	M
FH2	2	3	MAH00011	13:20	6/9/2015	7263	121.05	15:21:03	6/9/2015 15:21:03	14	54	GC	APP3				1	0	0	1	39	140	119	12	0	0	12	M
FH2	2	3	MAH00011	13:20	6/9/2015	7295	121.58	15:21:35	6/9/2015 15:21:35	15	26	GC	ATT1		116	TES	0	1	1	0	40	140	119	12	0	0	12	M
FH2	2	3	MAH00011	13:20	6/9/2015	7507	125.12	15:25:07	6/9/2015 15:25:07	18	58	GC	APP3				1	0	0	1	40	141	120	12	0	0	12	S
FH2	2	3	MAH00011	13:20	6/9/2015	7521	125.35	15:25:21	6/9/2015 15:25:21	19	12	GC	ATT2		30	TES	0	1	1	0	41	141	120	12	0	0	12	S
FH2	2	3	MAH00011	13:20	6/9/2015	7525	125.42	15:25:25	6/9/2015 15:25:25	19	16	GC	AGG				0	0	0	0	41	141	120	12	0	0	12	M	2 GC face each other, then one is scared off
FH2	2	3	MAH00011	13:20	6/9/2015	7533	125.55	15:25:33	6/9/2015 15:25:33	19	24	GC	COMP				0	0	0	0	41	141	120	12	0	0	12	M	3 GC battling for position over bait cup, Cod also in area
FH2	2	3	MAH00011	13:20	6/9/2015	7536	125.6	15:25:36	6/9/2015 15:25:36	19	27	GC	APP1				1	0	0	1	41	142	121	12	0	0	12	S
FH2	2	3	MAH00011	13:20	6/9/2015	7555	125.92	15:25:55	6/9/2015 15:25:55	19	46	GC	HLD				0	0	0	0	41	142	121	12	0	0	12	M	SS00006, GC grabs hold of other GC as they jocky for position
FH2	2	3	MAH00011	13:20	6/9/2015	7574	126.23	15:26:14	6/9/2015 15:26:14	20	5	GC	APP3				1	0	0	1	41	143	122	12	0	0	12	S
FH2	2	3	MAH00011	13:20	6/9/2015	7607	126.78	15:26:47	6/9/2015 15:26:47	20	38	GC	APP3				1	0	0	1	41	144	123	12	0	0	12	S
FH2	2	3	MAH00011	13:20	6/9/2015	7670	127.83	15:27:50	6/9/2015 15:27:50	21	41	GC	APP3				1	0	0	1	41	145	124	12	0	0	12	S
FH2	2	3	MAH00011	13:20	6/9/2015	7679	127.98	15:27:59	6/9/2015 15:27:59	21	50	GC	ATT1		210	TES	0	1	1	0	42	145	124	12	0	0	12	S	Good example of a crab who struggles to enter the slit, not enough momentum, legs tangled
FH2	2	3	MAH00011	13:20	6/9/2015	7696	128.27	15:28:16	6/9/2015 15:28:16	22	7	GC	APP3				1	0	0	1	42	146	125	12	0	0	12	S
FH2	2	3	MAH00011	13:20	6/9/2015	7839	130.65	15:30:39	6/9/2015 15:30:39	24	30	GC	APP4				1	0	0	1	42	147	126	12	0	0	12	S
FH2	2	3	MAH00011	13:20	6/9/2015	7869	131.15	15:31:09	6/9/2015 15:31:09	25	0	CD	STA				0	0	0	0	42	147	126	12	0	0	12		Status: COD still present, continually swimiming around trap and investigating
FH2	2	3	MAH00011	13:20	6/9/2015	7927	132.12	15:32:07	6/9/2015 15:32:07	25	58	GC	APP1				1	0	0	1	42	148	127	12	0	0	12	S
FH2	2	3	MAH00011	13:20	6/9/2015	8015	133.58	15:33:35	6/9/2015 15:33:35	27	26	GC	APP4				1	0	0	1	42	149	128	12	0	0	12	S
FH2	2	3	MAH00011	13:20	6/9/2015	8267	137.78	15:37:47	6/9/2015 15:37:47	31	38	GC	APP1				1	0	0	1	42	150	129	12	0	0	12	S
FH2	2	3	MAH00011	13:20	6/9/2015	8290	138.17	15:38:10	6/9/2015 15:38:10	32	1		VIS				0	0	0	0	42	150	129	12	0	0	12		Strong current and freshwater lens occurance
FH2	2	3	MAH00011	13:20	6/9/2015	8302	138.37	15:38:22	6/9/2015 15:38:22	32	13	GC	AGG				0	0	0	0	42	150	129	12	0	0	12	M	Green crab grabs onto COD and is pulled away on the cod!!!
FH2	2	3	MAH00011	13:20	6/9/2015	8309	138.48	15:38:29	6/9/2015 15:38:29	32	20	GC	APP1				1	0	0	1	42	151	130	12	0	0	12	S
FH2	2	3	MAH00011	13:20	6/9/2015	8449	140.82	15:40:49	6/9/2015 15:40:49	34	40	GC	APP1				1	0	0	1	42	152	131	12	0	0	12	S
FH2	2	3	MAH00011	13:20	6/9/2015	8492	141.53	15:41:32	6/9/2015 15:41:32	35	23		END				0	0	0	0	42	152	131	12	0	0	12
FH2	2	4	MAH00012	13:20	6/9/2015	8562	142.7	15:42:42	6/9/2015 15:42:42	1	10	GC	APP3				1	0	0	1	42	153	132	12	0	0	12	S
FH2	2	4	MAH00012	13:20	6/9/2015	8657	144.28	15:44:17	6/9/2015 15:44:17	2	45	GC	APP4				1	0	0	1	42	154	133	12	0	0	12	M
FH2	2	4	MAH00012	13:20	6/9/2015	8658	144.3	15:44:18	6/9/2015 15:44:18	2	46	GC	APP3				1	0	0	1	42	155	134	12	0	0	12	M	Fast approach
FH2	2	4	MAH00012	13:20	6/9/2015	8749	145.82	15:45:49	6/9/2015 15:45:49	4	17	GC	ATT1		23	TA	0	1	1	0	43	155	134	12	0	0	12	M
FH2	2	4	MAH00012	13:20	6/9/2015	8803	146.72	15:46:43	6/9/2015 15:46:43	5	11	CD	APP1				1	0	0	0	43	156	134	12	0	0	12	M	Most likely the same cod as before , may be slightly larger though, red colouration
FH2	2	4	MAH00012	13:20	6/9/2015	8986	149.77	15:49:46	6/9/2015 15:49:46	8	14	GC	MAT				0	0	0	0	43	156	134	12	0	0	12	M	Mating behaviour? Copulatory embrace? Largerer, dark GC position itself over smaller, light coloured GC attempting to grasp
FH2	2	4	MAH00012	13:20	6/9/2015	9314	155.23	15:55:14	6/9/2015 15:55:14	13	42	GC	APP3				1	0	0	1	43	157	135	12	0	0	12	M
FH2	2	4	MAH00012	13:20	6/9/2015	9343	155.72	15:55:43	6/9/2015 15:55:43	14	11	GC	APP3				1	0	0	1	43	158	136	12	0	0	12	S
FH2	2	4	MAH00012	13:20	6/9/2015	9383	156.38	15:56:23	6/9/2015 15:56:23	14	51	GC	ATT2		45	TES	0	1	1	0	44	158	136	12	0	0	12	S	Mesh seems to make it difficult for spindly-legged GC's to make it through without getting tangled
FH2	2	4	MAH00012	13:20	6/9/2015	9451	157.52	15:57:31	6/9/2015 15:57:31	15	59	GC	APP1				1	0	0	1	44	159	137	12	0	0	12	S
FH2	2	4	MAH00012	13:20	6/9/2015	9466	157.77	15:57:46	6/9/2015 15:57:46	16	14	GC	ATT2	57			0	1	1	0	45	159	137	13	1	1	13	S	Struggles to enter slit, but eventually makes it through
FH2	2	4	MAH00012	13:20	6/9/2015	9636	160.6	16:00:36	6/9/2015 16:00:36	19	4	GC	APP1				1	0	0	1	45	160	138	13	0	0	13	M
FH2	2	4	MAH00012	13:20	6/9/2015	9657	160.95	16:00:57	6/9/2015 16:00:57	19	25	GC	APP3				1	0	0	1	45	161	139	13	0	0	13	S
FH2	2	4	MAH00012	13:20	6/9/2015	9661	161.02	16:01:01	6/9/2015 16:01:01	19	29	GC	AGG				0	0	0	0	45	161	139	13	0	0	13		GC enters FOV, other GC runs quickly after it and scares the smaller one away
FH2	2	4	MAH00012	13:20	6/9/2015	9688	161.47	16:01:28	6/9/2015 16:01:28	19	56	GC	APP1				1	0	0	1	45	162	140	13	0	0	13	S
FH2	2	4	MAH00012	13:20	6/9/2015	9745	162.42	16:02:25	6/9/2015 16:02:25	20	53	GC	APP1				1	0	0	1	45	163	141	13	0	0	13	M
FH2	2	4	MAH00012	13:20	6/9/2015	9792	163.2	16:03:12	6/9/2015 16:03:12	21	40	GC	ATT2	24			0	1	1	0	46	163	141	14	1	1	14	S	GC smoothly walked right in
FH2	2	4	MAH00012	13:20	6/9/2015	9816	163.6	16:03:36	6/9/2015 16:03:36	22	4	GC	APP4				1	0	0	1	46	164	142	14	0	0	14	S
FH2	2	4	MAH00012	13:20	6/9/2015	9816	163.6	16:03:36	6/9/2015 16:03:36	22	4	GC	APP2				1	0	0	1	46	165	143	14	0	0	14	S
FH2	2	4	MAH00012	13:20	6/9/2015	9820	163.67	16:03:40	6/9/2015 16:03:40	22	8	GC	APP4				1	0	0	1	46	166	144	14	0	0	14	M
FH2	2	4	MAH00012	13:20	6/9/2015	9821	163.68	16:03:41	6/9/2015 16:03:41	22	9	GC	AGG				0	0	0	0	46	166	144	14	0	0	14		Medium GC chases small GC into FOV
FH2	2	4	MAH00012	13:20	6/9/2015	9890	164.83	16:04:50	6/9/2015 16:04:50	23	18	GC	APP3				1	0	0	1	46	167	145	14	0	0	14	S
FH2	2	4	MAH00012	13:20	6/9/2015	9890	164.83	16:04:50	6/9/2015 16:04:50	23	18	GC	APP3				1	0	0	1	46	168	146	14	0	0	14	S
FH2	2	4	MAH00012	13:20	6/9/2015	9890	164.83	16:04:50	6/9/2015 16:04:50	23	18	GC	AGG				0	0	0	0	46	168	146	14	0	0	14		again, 2 small GC's chase each other into the FOV
FH2	2	4	MAH00012	13:20	6/9/2015	10201	170.02	16:10:01	6/9/2015 16:10:01	28	29	GC	APP2				1	0	0	1	46	169	147	14	0	0	14	S
FH2	2	4	MAH00012	13:20	6/9/2015	10300	171.67	16:11:40	6/9/2015 16:11:40	30	8	GC	ATT2		36	TES	0	1	1	0	47	169	147	14	0	0	14	M	walked in towards slit, but legs caught upper side and turned it around
FH2	2	4	MAH00012	13:20	6/9/2015	10366	172.77	16:12:46	6/9/2015 16:12:46	31	14	GC	APP3				1	0	0	1	47	170	148	14	0	0	14	S
FH2	2	4	MAH00012	13:20	6/9/2015	10382	173.03	16:13:02	6/9/2015 16:13:02	31	30	GC	APP2				1	0	0	1	47	171	149	14	0	0	14	S
FH2	2	4	MAH00012	13:20	6/9/2015	10465	174.42	16:14:25	6/9/2015 16:14:25	32	53	GC	APP3				1	0	0	1	47	172	150	14	0	0	14	S
FH2	2	4	MAH00012	13:20	6/9/2015	10497	174.95	16:14:57	6/9/2015 16:14:57	33	25	GC	APP4				1	0	0	1	47	173	151	14	0	0	14	M
FH2	2	4	MAH00012	13:20	6/9/2015	10615	176.92	16:16:55	6/9/2015 16:16:55	35	23		END				0	0	0	0	47	173	151	14	0	0	14
FH2	2	5	MAH00013	13:20	6/9/2015	10626	177.1	16:17:06	6/9/2015 16:17:06	0	11	JF	APP1				1	0	0	0	47	174	151	14	0	0	14	S
FH2	2	5	MAH00013	13:20	6/9/2015	10631	177.18	16:17:11	6/9/2015 16:17:11	0	16	GC	APP1				1	0	0	1	47	175	152	14	0	0	14	S
FH2	2	5	MAH00013	13:20	6/9/2015	10685	178.08	16:18:05	6/9/2015 16:18:05	1	10	FL	APP3				1	0	0	0	47	176	152	14	0	0	14
FH2	2	5	MAH00013	13:20	6/9/2015	10800	180	16:20:00	6/9/2015 16:20:00	3	5	GC	ATT2		9	TA	0	1	1	0	48	176	152	14	0	0	14	M
FH2	2	5	MAH00013	13:20	6/9/2015	11083	184.72	16:24:43	6/9/2015 16:24:43	7	48	GC	APP3				1	0	0	1	48	177	153	14	0	0	14	S
FH2	2	5	MAH00013	13:20	6/9/2015	11091	184.85	16:24:51	6/9/2015 16:24:51	7	56	GC	APP4				1	0	0	1	48	178	154	14	0	0	14	M
FH2	2	5	MAH00013	13:20	6/9/2015	11128	185.47	16:25:28	6/9/2015 16:25:28	8	33	GC	APP1				1	0	0	1	48	179	155	14	0	0	14	S
FH2	2	5	MAH00013	13:20	6/9/2015	11130	185.5	16:25:30	6/9/2015 16:25:30	8	35	CD	APP2				1	0	0	0	48	180	155	14	0	0	14		2 cod enter FOV together
FH2	2	5	MAH00013	13:20	6/9/2015	11130	185.5	16:25:30	6/9/2015 16:25:30	8	35	CD	APP2				1	0	0	0	48	181	155	14	0	0	14
FH2	2	5	MAH00013	13:20	6/9/2015	11323	188.72	16:28:43	6/9/2015 16:28:43	11	48	GC	APP1				1	0	0	1	48	182	156	14	0	0	14	S
FH2	2	5	MAH00013	13:20	6/9/2015	11329	188.82	16:28:49	6/9/2015 16:28:49	11	54	GC	ATT1		273	TES	0	1	1	0	49	182	156	14	0	0	14	M	Could not get through slit
FH2	2	5	MAH00013	13:20	6/9/2015	11739	195.65	16:35:39	6/9/2015 16:35:39	18	44	GC	APP1				1	0	0	1	49	183	157	14	0	0	14	S
FH2	2	5	MAH00013	13:20	6/9/2015	11790	196.5	16:36:30	6/9/2015 16:36:30	19	35	GC	ATT1	61			0	1	1	0	50	183	157	15	1	1	15	M	GC entered backwards, does this mean easier success?
FH2	2	5	MAH00013	13:20	6/9/2015	11792	196.53	16:36:32	6/9/2015 16:36:32	19	37	GC	ATT1	119			0	1	1	0	51	183	157	16	1	1	16	M	Another backwards entry
FH2	2	5	MAH00013	13:20	6/9/2015	11828	197.13	16:37:08	6/9/2015 16:37:08	20	13	GC	APP1				1	0	0	1	51	184	158	16	0	0	16	S
FH2	2	5	MAH00013	13:20	6/9/2015	11848	197.47	16:37:28	6/9/2015 16:37:28	20	33	GC	APP4				1	0	0	1	51	185	159	16	0	0	16	S
FH2	2	5	MAH00013	13:20	6/9/2015	11933	198.88	16:38:53	6/9/2015 16:38:53	21	58	FL	APP2				1	0	0	0	51	186	159	16	0	0	16
FH2	2	5	MAH00013	13:20	6/9/2015	11979	199.65	16:39:39	6/9/2015 16:39:39	22	44	GC	APP2				1	0	0	1	51	187	160	16	0	0	16	S
FH2	2	5	MAH00013	13:20	6/9/2015	12199	203.32	16:43:19	6/9/2015 16:43:19	26	24	GC	APP1				1	0	0	1	51	188	161	16	0	0	16	S
FH2	2	5	MAH00013	13:20	6/9/2015	12255	204.25	16:44:15	6/9/2015 16:44:15	27	20	GC	APP1				1	0	0	1	51	189	162	16	0	0	16	M
FH2	2	5	MAH00013	13:20	6/9/2015	12264	204.4	16:44:24	6/9/2015 16:44:24	27	29	GC	APP4				1	0	0	1	51	190	163	16	0	0	16	S
FH2	2	5	MAH00013	13:20	6/9/2015	12281	204.68	16:44:41	6/9/2015 16:44:41	27	46	GC	ATT1		30	TA	0	1	1	0	52	190	163	16	0	0	16	M
FH2	2	5	MAH00013	13:20	6/9/2015	12345	205.75	16:45:45	6/9/2015 16:45:45	28	50	GC	ATT1		52	TA	0	1	1	0	53	190	163	16	0	0	16	S
FH2	2	5	MAH00013	13:20	6/9/2015	12421	207.02	16:47:01	6/9/2015 16:47:01	30	6	GC	ATT1	112			0	1	1	0	54	190	163	17	1	1	17	M
FH2	2	5	MAH00013	13:20	6/9/2015	12509	208.48	16:48:29	6/9/2015 16:48:29	31	34	CJ	APP2				1	0	0	0	54	191	163	17	0	0	17		Comb jelly with 2 long, curved tenticles
FH2	2	5	MAH00013	13:20	6/9/2015	12525	208.75	16:48:45	6/9/2015 16:48:45	31	50	GC	APP3				1	0	0	1	54	192	164	17	0	0	17	S
FH2	2	5	MAH00013	13:20	6/9/2015	12563	209.38	16:49:23	6/9/2015 16:49:23	32	28	GC	ATT1		295	TA	0	1	1	0	55	192	164	17	0	0	17	S
FH2	2	5	MAH00013	13:20	6/9/2015	12667	211.12	16:51:07	6/9/2015 16:51:07	34	12	GC	APP3				1	0	0	1	55	193	165	17	0	0	17	S
FH2	2	5	MAH00013	13:20	6/9/2015	12711	211.85	16:51:51	6/9/2015 16:51:51	34	56	GC	APP4				1	0	0	1	55	194	166	17	0	0	17	M
FH2	2	5	MAH00013	13:20	6/9/2015	12738	212.3	16:52:18	6/9/2015 16:52:18	35	23		END				0	0	0	0	55	194	166	17	0	0	17
FH2	2	6	MAH00014	13:20	6/9/2015	12923	215.38	16:55:23	6/9/2015 16:55:23	3	5	GC	APP3				1	0	0	1	55	195	167	17	0	0	17	S
FH2	2	6	MAH00014	13:20	6/9/2015	13012	216.87	16:56:52	6/9/2015 16:56:52	4	34	GC	APP3				1	0	0	1	55	196	168	17	0	0	17	S
FH2	2	6	MAH00014	13:20	6/9/2015	13095	218.25	16:58:15	6/9/2015 16:58:15	5	57	GC	ATT2	61			0	1	1	0	56	196	168	18	1	1	18	S
FH2	2	6	MAH00014	13:20	6/9/2015	13120	218.67	16:58:40	6/9/2015 16:58:40	6	22	GC	APP2				1	0	0	1	56	197	169	18	0	0	18	S
FH2	2	6	MAH00014	13:20	6/9/2015	13237	220.62	17:00:37	6/9/2015 17:00:37	8	19	GC	ATT2		87	TA	0	1	1	0	57	197	169	18	0	0	18	M	GC sat in entrance tunnel 2 for a while then left, may have made contact with trap entrance
FH2	2	6	MAH00014	13:20	6/9/2015	13396	223.27	17:03:16	6/9/2015 17:03:16	10	58	GC	APP3				1	0	0	1	57	198	170	18	0	0	18	S
FH2	2	6	MAH00014	13:20	6/9/2015	13397	223.28	17:03:17	6/9/2015 17:03:17	10	59	FL	APP3				1	0	0	0	57	199	170	18	0	0	18	S
FH2	2	6	MAH00014	13:20	6/9/2015	13627	227.12	17:07:07	6/9/2015 17:07:07	14	49	GC	APP4				1	0	0	1	57	200	171	18	0	0	18	M
FH2	2	6	MAH00014	13:20	6/9/2015	13648	227.47	17:07:28	6/9/2015 17:07:28	15	10	GC	APP1				1	0	0	1	57	201	172	18	0	0	18	S
FH2	2	6	MAH00014	13:20	6/9/2015	13705	228.42	17:08:25	6/9/2015 17:08:25	16	7	GC	APP2				1	0	0	1	57	202	173	18	0	0	18	S
FH2	2	6	MAH00014	13:20	6/9/2015	13709	228.48	17:08:29	6/9/2015 17:08:29	16	11	GC	APP3				1	0	0	1	57	203	174	18	0	0	18	S
FH2	2	6	MAH00014	13:20	6/9/2015	13782	229.7	17:09:42	6/9/2015 17:09:42	17	24	GC	APP3				1	0	0	1	57	204	175	18	0	0	18	M
FH2	2	6	MAH00014	13:20	6/9/2015	13836	230.6	17:10:36	6/9/2015 17:10:36	18	18	GC	ATT1		88	TA	0	1	1	0	58	204	175	18	0	0	18	M	entered entrance tunnel 1, then turned around
FH2	2	6	MAH00014	13:20	6/9/2015	13918	231.97	17:11:58	6/9/2015 17:11:58	19	40	GC	ATT2	60			0	1	1	0	59	204	175	19	1	1	19	M
FH2	2	6	MAH00014	13:20	6/9/2015	14040	234	17:14:00	6/9/2015 17:14:00	21	42	GC	APP3				1	0	0	1	59	205	176	19	0	0	19	M
FH2	2	6	MAH00014	13:20	6/9/2015	14078	234.63	17:14:38	6/9/2015 17:14:38	22	20	GC	APP4				1	0	0	1	59	206	177	19	0	0	19	M
FH2	2	6	MAH00014	13:20	6/9/2015	14108	235.13	17:15:08	6/9/2015 17:15:08	22	50	FL	APP1				1	0	0	0	59	207	177	19	0	0	19	S
FH2	2	6	MAH00014	13:20	6/9/2015	14153	235.88	17:15:53	6/9/2015 17:15:53	23	35	GC	APP3				1	0	0	1	59	208	178	19	0	0	19	S
FH2	2	6	MAH00014	13:20	6/9/2015	14329	238.82	17:18:49	6/9/2015 17:18:49	26	31	GC	APP4				1	0	0	1	59	209	179	19	0	0	19	S
FH2	2	6	MAH00014	13:20	6/9/2015	14656	244.27	17:24:16	6/9/2015 17:24:16	31	58	GC	APP2				1	0	0	1	59	210	180	19	0	0	19	M
FH2	2	6	MAH00014	13:20	6/9/2015	14717	245.28	17:25:17	6/9/2015 17:25:17	32	59	GC	APP3				1	0	0	1	59	211	181	19	0	0	19	S
FH2	2	6	MAH00014	13:20	6/9/2015	14748	245.8	17:25:48	6/9/2015 17:25:48	33	30	GC	ATT2		48	TES	0	1	1	0	60	211	181	19	0	0	19	S	ended up on funnel roof and fell out of tunnel
FH2	2	6	MAH00014	13:20	6/9/2015	14819	246.98	17:26:59	6/9/2015 17:26:59	34	41	GC	APP1				1	0	0	1	60	212	182	19	0	0	19	M
FH2	2	6	MAH00014	13:20	6/9/2015	14861	247.68	17:27:41	6/9/2015 17:27:41	35	23		END				0	0	0	0	60	212	182	19	0	0	19		Success so far = 19, Fail so far = 41
FH2	2	7	MAH00015	13:20	6/9/2015	14989	249.82	17:29:49	6/9/2015 17:29:49	2	8	GC	APP1				1	0	0	1	60	213	183	19	0	0	19	M
FH2	2	7	MAH00015	13:20	6/9/2015	15038	250.63	17:30:38	6/9/2015 17:30:38	2	57	GC	ATT1	186			0	1	1	0	61	213	183	20	1	1	20	M
FH2	2	7	MAH00015	13:20	6/9/2015	15073	251.22	17:31:13	6/9/2015 17:31:13	3	32	GC	APP3				1	0	0	1	61	214	184	20	0	0	20	S
FH2	2	7	MAH00015	13:20	6/9/2015	15119	251.98	17:31:59	6/9/2015 17:31:59	4	18	GC	APP1				1	0	0	1	61	215	185	20	0	0	20	S
FH2	2	7	MAH00015	13:20	6/9/2015	15244	254.07	17:34:04	6/9/2015 17:34:04	6	23	FL	APP1				1	0	0	0	61	216	185	20	0	0	20	M
FH2	2	7	MAH00015	13:20	6/9/2015	15352	255.87	17:35:52	6/9/2015 17:35:52	8	11	GC	APP1				1	0	0	1	61	217	186	20	0	0	20	M
FH2	2	7	MAH00015	13:20	6/9/2015	15355	255.92	17:35:55	6/9/2015 17:35:55	8	14	GC	APP1				1	0	0	1	61	218	187	20	0	0	20	S
FH2	2	7	MAH00015	13:20	6/9/2015	15399	256.65	17:36:39	6/9/2015 17:36:39	8	58	GC	APP3				1	0	0	1	61	219	188	20	0	0	20	M
FH2	2	7	MAH00015	13:20	6/9/2015	15477	257.95	17:37:57	6/9/2015 17:37:57	10	16	GC	APP1				1	0	0	1	61	220	189	20	0	0	20	S
FH2	2	7	MAH00015	13:20	6/9/2015	15582	259.7	17:39:42	6/9/2015 17:39:42	12	1	GC	ATT2		49	TA	0	1	1	0	62	220	189	20	0	0	20	M	entered tunnel, got onto roof then climbed out
FH2	2	7	MAH00015	13:20	6/9/2015	15627	260.45	17:40:27	6/9/2015 17:40:27	12	46	GC	APP3				1	0	0	1	62	221	190	20	0	0	20	S
FH2	2	7	MAH00015	13:20	6/9/2015	15649	260.82	17:40:49	6/9/2015 17:40:49	13	8	GC	APP1				1	0	0	1	62	222	191	20	0	0	20	S
FH2	2	7	MAH00015	13:20	6/9/2015	15668	261.13	17:41:08	6/9/2015 17:41:08	13	27	GC	APP4				1	0	0	1	62	223	192	20	0	0	20	M
FH2	2	7	MAH00015	13:20	6/9/2015	15691	261.52	17:41:31	6/9/2015 17:41:31	13	50	GC	APP1				1	0	0	1	62	224	193	20	0	0	20	M
FH2	2	7	MAH00015	13:20	6/9/2015	15725	262.08	17:42:05	6/9/2015 17:42:05	14	24	GC	ATT1	33			0	1	1	0	63	224	193	21	1	1	21	M
FH2	2	7	MAH00015	13:20	6/9/2015	15730	262.17	17:42:10	6/9/2015 17:42:10	14	29	GC	APP3				1	0	0	1	63	225	194	21	0	0	21	S
FH2	2	7	MAH00015	13:20	6/9/2015	15734	262.23	17:42:14	6/9/2015 17:42:14	14	33	GC	APP1				1	0	0	1	63	226	195	21	0	0	21	S
FH2	2	7	MAH00015	13:20	6/9/2015	15992	266.53	17:46:32	6/9/2015 17:46:32	18	51	FL	APP1				1	0	0	0	63	227	195	21	0	0	21	M
FH2	2	7	MAH00015	13:20	6/9/2015	16015	266.92	17:46:55	6/9/2015 17:46:55	19	14	GC	APP3				1	0	0	1	63	228	196	21	0	0	21	S
FH2	2	7	MAH00015	13:20	6/9/2015	16050	267.5	17:47:30	6/9/2015 17:47:30	19	49	GC	ATT1		66	TES	0	1	1	0	64	228	196	21	0	0	21	S
FH2	2	7	MAH00015	13:20	6/9/2015	16126	268.77	17:48:46	6/9/2015 17:48:46	21	5	GC	APP4				1	0	0	1	64	229	197	21	0	0	21	S
FH2	2	7	MAH00015	13:20	6/9/2015	16153	269.22	17:49:13	6/9/2015 17:49:13	21	32	GC	APP4				1	0	0	1	64	230	198	21	0	0	21	M
FH2	2	7	MAH00015	13:20	6/9/2015	16154	269.23	17:49:14	6/9/2015 17:49:14	21	33	GC	APP3				1	0	0	1	64	231	199	21	0	0	21	M
FH2	2	7	MAH00015	13:20	6/9/2015	16262	271.03	17:51:02	6/9/2015 17:51:02	23	21	CD	APP4				1	0	0	0	64	232	199	21	0	0	21	M
FH2	2	7	MAH00015	13:20	6/9/2015	16385	273.08	17:53:05	6/9/2015 17:53:05	25	24	GC	APP3				1	0	0	1	64	233	200	21	0	0	21	S
FH2	2	7	MAH00015	13:20	6/9/2015	16391	273.18	17:53:11	6/9/2015 17:53:11	25	30	GC	APP4				1	0	0	1	64	234	201	21	0	0	21	S
FH2	2	7	MAH00015	13:20	6/9/2015	16462	274.37	17:54:22	6/9/2015 17:54:22	26	41	FL	APP4				1	0	0	0	64	235	201	21	0	0	21	M
FH2	2	7	MAH00015	13:20	6/9/2015	16488	274.8	17:54:48	6/9/2015 17:54:48	27	7	GC	APP3				1	0	0	1	64	236	202	21	0	0	21	M
FH2	2	7	MAH00015	13:20	6/9/2015	16638	277.3	17:57:18	6/9/2015 17:57:18	29	37	CD	APP1				1	0	0	0	64	237	202	21	0	0	21	S
FH2	2	7	MAH00015	13:20	6/9/2015	16890	281.5	18:01:30	6/9/2015 18:01:30	33	49	GC	APP1				1	0	0	1	64	238	203	21	0	0	21	S
FH2	2	7	MAH00015	13:20	6/9/2015	16933	282.22	18:02:13	6/9/2015 18:02:13	34	32	GC	APP1				1	0	0	1	64	239	204	21	0	0	21	M
FH2	2	7	MAH00015	13:20	6/9/2015	16946	282.43	18:02:26	6/9/2015 18:02:26	34	45	GC	ATT2	60			0	1	1	0	65	239	204	22	1	1	22	M
FH2	2	7	MAH00015	13:20	6/9/2015	16979	282.98	18:02:59	6/9/2015 18:02:59	35	18	GC	APP1				1	0	0	1	65	240	205	22	0	0	22	M
FH2	2	7	MAH00015	13:20	6/9/2015	16984	283.07	18:03:04	6/9/2015 18:03:04	35	23		END				0	0	0	0	65	240	205	22	0	0	22
FH2	2	8	MAH00016	13:20	6/9/2015	16994	283.23	18:03:14	6/9/2015 18:03:14	0	10	GC	APP2				1	0	0	1	65	241	206	22	0	0	22	M
FH2	2	8	MAH00016	13:20	6/9/2015	17058	284.3	18:04:18	6/9/2015 18:04:18	1	14	GC	ATT2		32	TA	0	1	1	0	66	241	206	22	0	0	22	S	flipped over then turned around
FH2	2	8	MAH00016	13:20	6/9/2015	17124	285.4	18:05:24	6/9/2015 18:05:24	2	20	GC	APP1				1	0	0	1	66	242	207	22	0	0	22	M
FH2	2	8	MAH00016	13:20	6/9/2015	17144	285.73	18:05:44	6/9/2015 18:05:44	2	40	GC	APP1				1	0	0	1	66	243	208	22	0	0	22	M
FH2	2	8	MAH00016	13:20	6/9/2015	17237	287.28	18:07:17	6/9/2015 18:07:17	4	13	GC	APP1				1	0	0	1	66	244	209	22	0	0	22	S
FH2	2	8	MAH00016	13:20	6/9/2015	17272	287.87	18:07:52	6/9/2015 18:07:52	4	48	GC	APP2				1	0	0	1	66	245	210	22	0	0	22	M
FH2	2	8	MAH00016	13:20	6/9/2015	17272	287.87	18:07:52	6/9/2015 18:07:52	4	48	GC	APP2				1	0	0	1	66	246	211	22	0	0	22	S
FH2	2	8	MAH00016	13:20	6/9/2015	17304	288.4	18:08:24	6/9/2015 18:08:24	5	20	GC	APP1				1	0	0	1	66	247	212	22	0	0	22	M
FH2	2	8	MAH00016	13:20	6/9/2015	17378	289.63	18:09:38	6/9/2015 18:09:38	6	34	GC	APP1				1	0	0	1	66	248	213	22	0	0	22	M
FH2	2	8	MAH00016	13:20	6/9/2015	17438	290.63	18:10:38	6/9/2015 18:10:38	7	34	GC	APP1				1	0	0	1	66	249	214	22	0	0	22	M
FH2	2	8	MAH00016	13:20	6/9/2015	17464	291.07	18:11:04	6/9/2015 18:11:04	8	0	GC	ATT1		105	TA	0	1	1	0	67	249	214	22	0	0	22	M	Didn�t make it all the way in before turning around
FH2	2	8	MAH00016	13:20	6/9/2015	17472	291.2	18:11:12	6/9/2015 18:11:12	8	8	GC	APP3				1	0	0	1	67	250	215	22	0	0	22	M
FH2	2	8	MAH00016	13:20	6/9/2015	17480	291.33	18:11:20	6/9/2015 18:11:20	8	16	GC	APP2				1	0	0	1	67	251	216	22	0	0	22	S
FH2	2	8	MAH00016	13:20	6/9/2015	17481	291.35	18:11:21	6/9/2015 18:11:21	8	17	GC	APP1				1	0	0	1	67	252	217	22	0	0	22	S
FH2	2	8	MAH00016	13:20	6/9/2015	17482	291.37	18:11:22	6/9/2015 18:11:22	8	18	GC	APP1				1	0	0	1	67	253	218	22	0	0	22	M
FH2	2	8	MAH00016	13:20	6/9/2015	17484	291.4	18:11:24	6/9/2015 18:11:24	8	20	GC	APP4				1	0	0	1	67	254	219	22	0	0	22	M
FH2	2	8	MAH00016	13:20	6/9/2015	17499	291.65	18:11:39	6/9/2015 18:11:39	8	35	GC	ATT1		21	TA	0	1	1	0	68	254	219	22	0	0	22	S
FH2	2	8	MAH00016	13:20	6/9/2015	17508	291.8	18:11:48	6/9/2015 18:11:48	8	44	GC	ATT2		16	TA	0	1	1	0	69	254	219	22	0	0	22	S
FH2	2	8	MAH00016	13:20	6/9/2015	17525	292.08	18:12:05	6/9/2015 18:12:05	9	1	GC	APP1				1	0	0	1	69	255	220	22	0	0	22	S
FH2	2	8	MAH00016	13:20	6/9/2015	17562	292.7	18:12:42	6/9/2015 18:12:42	9	38	GC	ATT1		25	TA	0	1	1	0	70	255	220	22	0	0	22	M
FH2	2	8	MAH00016	13:20	6/9/2015	17566	292.77	18:12:46	6/9/2015 18:12:46	9	42	GC	ATT1		79	TA	0	1	1	0	71	255	220	22	0	0	22	M
FH2	2	8	MAH00016	13:20	6/9/2015	17591	293.18	18:13:11	6/9/2015 18:13:11	10	7	GC	APP1				1	0	0	1	71	256	221	22	0	0	22	S
FH2	2	8	MAH00016	13:20	6/9/2015	17621	293.68	18:13:41	6/9/2015 18:13:41	10	37	GC	APP4				1	0	0	1	71	257	222	22	0	0	22	M
FH2	2	8	MAH00016	13:20	6/9/2015	17637	293.95	18:13:57	6/9/2015 18:13:57	10	53	GC	ATT1		44	TA	0	1	1	0	72	257	222	22	0	0	22	S
FH2	2	8	MAH00016	13:20	6/9/2015	17660	294.33	18:14:20	6/9/2015 18:14:20	11	16	GC	APP1				1	0	0	1	72	258	223	22	0	0	22	S
FH2	2	8	MAH00016	13:20	6/9/2015	17679	294.65	18:14:39	6/9/2015 18:14:39	11	35	GC	APP3				1	0	0	1	72	259	224	22	0	0	22	S
FH2	2	8	MAH00016	13:20	6/9/2015	17682	294.7	18:14:42	6/9/2015 18:14:42	11	38	GC	ATT2		102	TES	0	1	1	0	73	259	224	22	0	0	22	S
FH2	2	8	MAH00016	13:20	6/9/2015	17705	295.08	18:15:05	6/9/2015 18:15:05	12	1	GC	APP1				1	0	0	1	73	260	225	22	0	0	22	M
FH2	2	8	MAH00016	13:20	6/9/2015	17717	295.28	18:15:17	6/9/2015 18:15:17	12	13	GC	ATT1	123			0	1	1	0	74	260	225	23	1	1	23	S	Dangly legs make it difficult for GC to get through, but eventually succesful
FH2	2	8	MAH00016	13:20	6/9/2015	17735	295.58	18:15:35	6/9/2015 18:15:35	12	31	GC	ATT1		133	TES	0	1	1	0	75	260	225	23	0	0	23	M	It seems when they enter from the roof more likely to fail
FH2	2	8	MAH00016	13:20	6/9/2015	17736	295.6	18:15:36	6/9/2015 18:15:36	12	32	GC	APP4				1	0	0	1	75	261	226	23	0	0	23	M
FH2	2	8	MAH00016	13:20	6/9/2015	17749	295.82	18:15:49	6/9/2015 18:15:49	12	45	GC	ATT1		159	TES	0	1	1	0	76	261	226	23	0	0	23	M
FH2	2	8	MAH00016	13:20	6/9/2015	17814	296.9	18:16:54	6/9/2015 18:16:54	13	50	GC	ATT1	195			0	1	1	0	77	261	226	24	1	1	24	S	bottom
FH2	2	8	MAH00016	13:20	6/9/2015	17837	297.28	18:17:17	6/9/2015 18:17:17	14	13	GC	ATT1		41	TA	0	1	1	0	78	261	226	24	0	0	24	M	bottom
FH2	2	8	MAH00016	13:20	6/9/2015	17913	298.55	18:18:33	6/9/2015 18:18:33	15	29	GC	APP1				1	0	0	1	78	262	227	24	0	0	24	M
FH2	2	8	MAH00016	13:20	6/9/2015	17920	298.67	18:18:40	6/9/2015 18:18:40	15	36	GC	APP1				1	0	0	1	78	263	228	24	0	0	24	M
FH2	2	8	MAH00016	13:20	6/9/2015	17942	299.03	18:19:02	6/9/2015 18:19:02	15	58	GC	APP3				1	0	0	1	78	264	229	24	0	0	24	M
FH2	2	8	MAH00016	13:20	6/9/2015	17980	299.67	18:19:40	6/9/2015 18:19:40	16	36	GC	APP1				1	0	0	1	78	265	230	24	0	0	24	S
FH2	2	8	MAH00016	13:20	6/9/2015	17992	299.87	18:19:52	6/9/2015 18:19:52	16	48	GC	ATT1		45	TA	0	1	1	0	79	265	230	24	0	0	24	M
FH2	2	8	MAH00016	13:20	6/9/2015	18005	300.08	18:20:05	6/9/2015 18:20:05	17	1	GC	APP4				1	0	0	1	79	266	231	24	0	0	24	M
FH2	2	8	MAH00016	13:20	6/9/2015	18016	300.27	18:20:16	6/9/2015 18:20:16	17	12	GC	APP1				1	0	0	1	79	267	232	24	0	0	24	M
FH2	2	8	MAH00016	13:20	6/9/2015	18053	300.88	18:20:53	6/9/2015 18:20:53	17	49	GC	APP1				1	0	0	1	79	268	233	24	0	0	24	M
FH2	2	8	MAH00016	13:20	6/9/2015	18130	302.17	18:22:10	6/9/2015 18:22:10	19	6	FL	APP3				1	0	0	0	79	269	233	24	0	0	24	M
FH2	2	8	MAH00016	13:20	6/9/2015	18255	304.25	18:24:15	6/9/2015 18:24:15	21	11	GC	APP4				1	0	0	1	79	270	234	24	0	0	24	S
FH2	2	8	MAH00016	13:20	6/9/2015	18614	310.23	18:30:14	6/9/2015 18:30:14	27	10	GC	APP1				1	0	0	1	79	271	235	24	0	0	24	S
FH2	2	8	MAH00016	13:20	6/9/2015	18725	312.08	18:32:05	6/9/2015 18:32:05	29	1	GC	APP1				1	0	0	1	79	272	236	24	0	0	24	S
FH2	2	8	MAH00016	13:20	6/9/2015	18749	312.48	18:32:29	6/9/2015 18:32:29	29	25	GC	APP3				1	0	0	1	79	273	237	24	0	0	24	S
FH2	2	8	MAH00016	13:20	6/9/2015	18761	312.68	18:32:41	6/9/2015 18:32:41	29	37	GC	APP3				1	0	0	1	79	274	238	24	0	0	24	M
FH2	2	8	MAH00016	13:20	6/9/2015	18840	314	18:34:00	6/9/2015 18:34:00	30	56	GC	ATT2		23	TA	0	1	1	0	80	274	238	24	0	0	24	S	bottom
FH2	2	8	MAH00016	13:20	6/9/2015	18929	315.48	18:35:29	6/9/2015 18:35:29	32	25	GC	APP3				1	0	0	1	80	275	239	24	0	0	24	S
FH2	2	8	MAH00016	13:20	6/9/2015	18994	316.57	18:36:34	6/9/2015 18:36:34	33	30	GC	ATT1	77			0	1	1	0	81	275	239	25	1	1	25	S
FH2	2	8	MAH00016	13:20	6/9/2015	19107	318.45	18:38:27	6/9/2015 18:38:27	35	23		END				0	0	0	0	81	275	239	25	0	0	25		NOTE: at start of next video watch lower right corner of trap, GC about to enter?
FH2	2	9	MAH00017	13:20	6/9/2015	19120	318.67	18:38:40	6/9/2015 18:38:40	0	13	GC	ATT2		72	CTA	0	1	1	0	82	275	239	25	0	0	25	S	Bottom entry, contact slit, turned around
FH2	2	9	MAH00017	13:20	6/9/2015	19137	318.95	18:38:57	6/9/2015 18:38:57	0	30	GC	APP1				1	0	0	1	82	276	240	25	0	0	25	S
FH2	2	9	MAH00017	13:20	6/9/2015	19142	319.03	18:39:02	6/9/2015 18:39:02	0	35	GC	APP1				1	0	0	1	82	277	241	25	0	0	25	S
FH2	2	9	MAH00017	13:20	6/9/2015	19196	319.93	18:39:56	6/9/2015 18:39:56	1	29	GC	ATT2		27	TA	0	1	1	0	83	277	241	25	0	0	25	S
FH2	2	9	MAH00017	13:20	6/9/2015	19212	320.2	18:40:12	6/9/2015 18:40:12	1	45	GC	APP1				1	0	0	1	83	278	242	25	0	0	25	S
FH2	2	9	MAH00017	13:20	6/9/2015	19258	320.97	18:40:58	6/9/2015 18:40:58	2	31	GC	APP4				1	0	0	1	83	279	243	25	0	0	25	S
FH2	2	9	MAH00017	13:20	6/9/2015	19273	321.22	18:41:13	6/9/2015 18:41:13	2	46	GC	ATT1		56	TA	0	1	1	0	84	279	243	25	0	0	25	S
FH2	2	9	MAH00017	13:20	6/9/2015	19333	322.22	18:42:13	6/9/2015 18:42:13	3	46	GC	ATT2		94	CTA	0	1	1	0	85	279	243	25	0	0	25	S
FH2	2	9	MAH00017	13:20	6/9/2015	19514	325.23	18:45:14	6/9/2015 18:45:14	6	47	GC	ATT2		79	CTA	0	1	1	0	86	279	243	25	0	0	25	M
FH2	2	9	MAH00017	13:20	6/9/2015	19537	325.62	18:45:37	6/9/2015 18:45:37	7	10	GC	APP1				1	0	0	1	86	280	244	25	0	0	25	S
FH2	2	9	MAH00017	13:20	6/9/2015	19586	326.43	18:46:26	6/9/2015 18:46:26	7	59	GC	APP1				1	0	0	1	86	281	245	25	0	0	25	S
FH2	2	9	MAH00017	13:20	6/9/2015	19611	326.85	18:46:51	6/9/2015 18:46:51	8	24	GC	ATT2	88			0	1	1	0	87	281	245	26	1	1	26	S
FH2	2	9	MAH00017	13:20	6/9/2015	19664	327.73	18:47:44	6/9/2015 18:47:44	9	17	GC	APP1				1	0	0	1	87	282	246	26	0	0	26	S
FH2	2	9	MAH00017	13:20	6/9/2015	19773	329.55	18:49:33	6/9/2015 18:49:33	11	6	GC	ATT1		51	TA	0	1	1	0	88	282	246	26	0	0	26	S
FH2	2	9	MAH00017	13:20	6/9/2015	19792	329.87	18:49:52	6/9/2015 18:49:52	11	25	GC	APP3				1	0	0	1	88	283	247	26	0	0	26	M
FH2	2	9	MAH00017	13:20	6/9/2015	19930	332.17	18:52:10	6/9/2015 18:52:10	13	43	GC	APP3				1	0	0	1	88	284	248	26	0	0	26	S
FH2	2	9	MAH00017	13:20	6/9/2015	19936	332.27	18:52:16	6/9/2015 18:52:16	13	49	GC	APP1				1	0	0	1	88	285	249	26	0	0	26	S
FH2	2	9	MAH00017	13:20	6/9/2015	20263	337.72	18:57:43	6/9/2015 18:57:43	19	16	GC	APP1				1	0	0	1	88	286	250	26	0	0	26	S
FH2	2	9	MAH00017	13:20	6/9/2015	20284	338.07	18:58:04	6/9/2015 18:58:04	19	37	GC	ATT2	17			0	1	1	0	89	286	250	27	1	1	27	S
FH2	2	9	MAH00017	13:20	6/9/2015	20285	338.08	18:58:05	6/9/2015 18:58:05	19	38	GC	ATT2	126			0	1	1	0	90	286	250	28	1	1	28	S
FH2	2	9	MAH00017	13:20	6/9/2015	20677	344.62	19:04:37	6/9/2015 19:04:37	26	10	GC	APP1				1	0	0	1	90	287	251	28	0	0	28	S
FH2	2	9	MAH00017	13:20	6/9/2015	20952	349.2	19:09:12	6/9/2015 19:09:12	30	45	GC	APP1				1	0	0	1	90	288	252	28	0	0	28	S
FH2	2	9	MAH00017	13:20	6/9/2015	21067	351.12	19:11:07	6/9/2015 19:11:07	32	40	GC	APP1				1	0	0	1	90	289	253	28	0	0	28	S
FH2	2	9	MAH00017	13:20	6/9/2015	21230	353.83	19:13:50	6/9/2015 19:13:50	35	23		END				0	0	0	0	90	289	253	28	0	0	28
FH2	2	10	MAH000018	13:20	6/9/2015	21243	354.05	19:14:03	6/9/2015 19:14:03	0	13	GC	APP1				1	0	0	1	90	290	254	28	0	0	28	S
FH2	2	10	MAH000018	13:20	6/9/2015	21246	354.1	19:14:06	6/9/2015 19:14:06	0	16	GC	ATT1	230			0	1	1	0	91	290	254	29	1	1	29	M
FH2	2	10	MAH000018	13:20	6/9/2015	21348	355.8	19:15:48	6/9/2015 19:15:48	1	58	GC	ATT1		28	TA	0	1	1	0	92	290	254	29	0	0	29	S	BOTTOM, ENTEED QUICKLY, GOT CAUGHT ON ROOF, EXITED
FH2	2	10	MAH000018	13:20	6/9/2015	21516	358.6	19:18:36	6/9/2015 19:18:36	4	46	FL	APP2				1	0	0	0	92	291	254	29	0	0	29	M	FLOUNDER!
FH2	2	10	MAH000018	13:20	6/9/2015	21526	358.77	19:18:46	6/9/2015 19:18:46	4	56	GC	APP1				1	0	0	1	92	292	255	29	0	0	29	M
FH2	2	10	MAH000018	13:20	6/9/2015	21538	358.97	19:18:58	6/9/2015 19:18:58	5	8	GC	ATT1		50	TA	0	1	1	0	93	292	255	29	0	0	29	M	BOTTOM
FH2	2	10	MAH000018	13:20	6/9/2015	21666	361.1	19:21:06	6/9/2015 19:21:06	7	16	GC	ATT1		46	CTA	0	1	1	0	94	292	255	29	0	0	29	S	CONTACTED SLIT, TURNED AROUND
FH2	2	10	MAH000018	13:20	6/9/2015	21769	362.82	19:22:49	6/9/2015 19:22:49	8	59	GC	APP1				1	0	0	1	94	293	256	29	0	0	29	S
FH2	2	10	MAH000018	13:20	6/9/2015	21803	363.38	19:23:23	6/9/2015 19:23:23	9	33	GC	ATT1		21	TA	0	1	1	0	95	293	256	29	0	0	29	S	BOTTOM, TURNED AROUND
FH2	2	10	MAH000018	13:20	6/9/2015	21835	363.92	19:23:55	6/9/2015 19:23:55	10	5	GC	ATT1	187			0	1	1	0	96	293	256	30	1	1	30	S	ROOF
FH2	2	10	MAH000018	13:20	6/9/2015	21885	364.75	19:24:45	6/9/2015 19:24:45	10	55	GC	APP1				1	0	0	1	96	294	257	30	0	0	30	M
FH2	2	10	MAH000018	13:20	6/9/2015	21917	365.28	19:25:17	6/9/2015 19:25:17	11	27	GC	APP1				1	0	0	1	96	295	258	30	0	0	30	S
FH2	2	10	MAH000018	13:20	6/9/2015	21918	365.3	19:25:18	6/9/2015 19:25:18	11	28	GC	APP1				1	0	0	1	96	296	259	30	0	0	30	S
FH2	2	10	MAH000018	13:20	6/9/2015	21922	365.37	19:25:22	6/9/2015 19:25:22	11	32	GC	ATT2	17			0	1	1	0	97	296	259	31	1	1	31	S	FAST ENTRY!
FH2	2	10	MAH000018	13:20	6/9/2015	21985	366.42	19:26:25	6/9/2015 19:26:25	12	35	GC	ATT2		143	TES	0	1	1	0	98	296	259	31	0	0	31	S	ROOF, FELL OUT OF FUNNEL
FH2	2	10	MAH000018	13:20	6/9/2015	22209	370.15	19:30:09	6/9/2015 19:30:09	16	19	GC	ATT2		127	TA	0	1	1	0	99	296	259	31	0	0	31	S	ROOF
FH2	2	10	MAH000018	13:20	6/9/2015	22346	372.43	19:32:26	6/9/2015 19:32:26	18	36	GC	ATT2		92	TES	0	1	1	0	100	296	259	31	0	0	31	S	ROOF, COULD NOT ENTER SLIT FROM ROOF
FH2	2	10	MAH000018	13:20	6/9/2015	22472	374.53	19:34:32	6/9/2015 19:34:32	20	42	FL	APP2				1	0	0	0	100	297	259	31	0	0	31	M
FH2	2	10	MAH000018	13:20	6/9/2015	22540	375.67	19:35:40	6/9/2015 19:35:40	21	50	GC	APP1				1	0	0	1	100	298	260	31	0	0	31	S
FH2	2	10	MAH000018	13:20	6/9/2015	22561	376.02	19:36:01	6/9/2015 19:36:01	22	11	CD	APP3				1	0	0	0	100	299	260	31	0	0	31	S	3 COD ENTER FOV TOGETHER
FH2	2	10	MAH000018	13:20	6/9/2015	22566	376.1	19:36:06	6/9/2015 19:36:06	22	16	CD	APP3				1	0	0	0	100	300	260	31	0	0	31	S	3 COD ENTER FOV TOGETHER
FH2	2	10	MAH000018	13:20	6/9/2015	22574	376.23	19:36:14	6/9/2015 19:36:14	22	24	CD	APP3				1	0	0	0	100	301	260	31	0	0	31	S	3 COD ENTER FOV TOGETHER
FH2	2	10	MAH000018	13:20	6/9/2015	22605	376.75	19:36:45	6/9/2015 19:36:45	22	55	GC	APP1				1	0	0	1	100	302	261	31	0	0	31	S	SS0008
FH2	2	10	MAH000018	13:20	6/9/2015	22609	376.82	19:36:49	6/9/2015 19:36:49	22	59	CD	NOTE				0	0	0	0	100	302	261	31	0	0	31		SS0007
FH2	2	10	MAH000018	13:20	6/9/2015	22631	377.18	19:37:11	6/9/2015 19:37:11	23	21	CD	NOTE				0	0	0	0	100	302	261	31	0	0	31	S
FH2	2	10	MAH000018	13:20	6/9/2015	22845	380.75	19:40:45	6/9/2015 19:40:45	26	55	GC	APP4				1	0	0	1	100	303	262	31	0	0	31	S
FH2	2	10	MAH000018	13:20	6/9/2015	22928	382.13	19:42:08	6/9/2015 19:42:08	28	18	GC	ATT1		178	TES	0	1	1	0	101	303	262	31	0	0	31	M
FH2	2	10	MAH000018	13:20	6/9/2015	22966	382.77	19:42:46	6/9/2015 19:42:46	28	56	GC	APP1				1	0	0	1	101	304	263	31	0	0	31	S
FH2	2	10	MAH000018	13:20	6/9/2015	23149	385.82	19:45:49	6/9/2015 19:45:49	31	59	GC	ATT2		68	TES	0	1	1	0	102	304	263	31	0	0	31	S	ROOF TANGLE
FH2	2	10	MAH000018	13:20	6/9/2015	23165	386.08	19:46:05	6/9/2015 19:46:05	32	15	GC	APP3				1	0	0	1	102	305	264	31	0	0	31	S
FH2	2	10	MAH000018	13:20	6/9/2015	23297	388.28	19:48:17	6/9/2015 19:48:17	34	27	GC	ATT2	138			0	1	1	0	103	305	264	32	1	1	32	S	SMALL, WAS ABLE TO FIT THROUGH CRACK
FH2	2	10	MAH000018	13:20	6/9/2015	23353	389.22	19:49:13	6/9/2015 19:49:13	35	23		END				0	0	0	0	103	305	264	32	0	0	32
FH2	2	11	MAH000019	13:20	6/9/2015	23380	389.67	19:49:40	6/9/2015 19:49:40	0	27	FL	APP2				1	0	0	0	103	306	264	32	0	0	32	S
FH2	2	11	MAH000019	13:20	6/9/2015	23391	389.85	19:49:51	6/9/2015 19:49:51	0	38	GC	APP3				1	0	0	1	103	307	265	32	0	0	32	S
FH2	2	11	MAH000019	13:20	6/9/2015	23490	391.5	19:51:30	6/9/2015 19:51:30	2	17	GC	APP1				1	0	0	1	103	308	266	32	0	0	32	M
FH2	2	11	MAH000019	13:20	6/9/2015	23577	392.95	19:52:57	6/9/2015 19:52:57	3	44	GC	ATT1		144	TA	0	1	1	0	104	308	266	32	0	0	32	M	DIDN'T ATTEMPT TO ENTER, BUT CAME CLOSE TO ENTRY SLIT
FH2	2	11	MAH000019	13:20	6/9/2015	23606	393.43	19:53:26	6/9/2015 19:53:26	4	13	GC	APP3				1	0	0	1	104	309	267	32	0	0	32	S
FH2	2	11	MAH000019	13:20	6/9/2015	23638	393.97	19:53:58	6/9/2015 19:53:58	4	45	FL	PRED				0	0	0	0	104	309	267	32	0	0	32	S	FLOUNDER ATE SOMETHING, NOT GREEN CRAB
FH2	2	11	MAH000019	13:20	6/9/2015	23659	394.32	19:54:19	6/9/2015 19:54:19	5	6	GC	APP1				1	0	0	1	104	310	268	32	0	0	32	S
FH2	2	11	MAH000019	13:20	6/9/2015	23668	394.47	19:54:28	6/9/2015 19:54:28	5	15	GC	APP1				1	0	0	1	104	311	269	32	0	0	32	M
FH2	2	11	MAH000019	13:20	6/9/2015	23822	397.03	19:57:02	6/9/2015 19:57:02	7	49	FL	APP1				1	0	0	0	104	312	269	32	0	0	32	S	UNIQUE INDIVIDUAL, OTHER FL STILL IN fov
FH2	2	11	MAH000019	13:20	6/9/2015	23875	397.92	19:57:55	6/9/2015 19:57:55	8	42	CD	APP3				1	0	0	0	104	313	269	32	0	0	32	S
FH2	2	11	MAH000019	13:20	6/9/2015	23963	399.38	19:59:23	6/9/2015 19:59:23	10	10	GC	APP4				1	0	0	1	104	314	270	32	0	0	32	M
FH2	2	11	MAH000019	13:20	6/9/2015	24065	401.08	20:01:05	6/9/2015 20:01:05	11	52	FL	APP3				1	0	0	0	104	315	270	32	0	0	32	S
FH2	2	11	MAH000019	13:20	6/9/2015	24294	404.9	20:04:54	6/9/2015 20:04:54	15	41	CD	APP2				1	0	0	0	104	316	270	32	0	0	32	M
FH2	2	11	MAH000019	13:20	6/9/2015	24311	405.18	20:05:11	6/9/2015 20:05:11	15	58	GC	APP1				1	0	0	1	104	317	271	32	0	0	32	M
FH2	2	11	MAH000019	13:20	6/9/2015	24336	405.6	20:05:36	6/9/2015 20:05:36	16	23	GC	APP1				1	0	0	1	104	318	272	32	0	0	32	M
FH2	2	11	MAH000019	13:20	6/9/2015	24575	409.58	20:09:35	6/9/2015 20:09:35	20	22	GC	ATT2		28	TA	0	1	1	0	105	318	272	32	0	0	32	M
FH2	2	11	MAH000019	13:20	6/9/2015	24603	410.05	20:10:03	6/9/2015 20:10:03	20	50	FL	APP1				1	0	0	0	105	319	272	32	0	0	32	S
FH2	2	11	MAH000019	13:20	6/9/2015	24706	411.77	20:11:46	6/9/2015 20:11:46	22	33	GC	APP3				1	0	0	1	105	320	273	32	0	0	32	S
FH2	2	11	MAH000019	13:20	6/9/2015	24728	412.13	20:12:08	6/9/2015 20:12:08	22	55	GC	ATT1	10			0	1	1	0	106	320	273	33	1	1	33	M	WALKED STRAIGHT IN SIDEWAYS
FH2	2	11	MAH000019	13:20	6/9/2015	25476	424.6	20:24:36	6/9/2015 20:24:36	35	23		END				0	0	0	0	106	320	273	33	0	0	33
FH2	2	12	MAH000020	13:20	6/9/2015	25633	427.22	20:27:13	6/9/2015 20:27:13	2	37	FL	APP3				1	0	0	0	106	321	273	33	0	0	33	M
FH2	2	12	MAH000020	13:20	6/9/2015	25875	431.25	20:31:15	6/9/2015 20:31:15	6	39	GC	APP1				1	0	0	1	106	322	274	33	0	0	33	S
FH2	2	12	MAH000020	13:20	6/9/2015	25876	431.27	20:31:16	6/9/2015 20:31:16	6	40	GC	APP4				1	0	0	1	106	323	275	33	0	0	33	S
FH2	2	12	MAH000020	13:20	6/9/2015	25910	431.83	20:31:50	6/9/2015 20:31:50	7	14	GC	ATT1		187	CTA	0	1	1	0	107	323	275	33	0	0	33	S	WALKED BACK AND FORTH ON ENTRY SLIT, NO LUCK ENTERING
FH2	2	12	MAH000020	13:20	6/9/2015	25951	432.52	20:32:31	6/9/2015 20:32:31	7	55	GC	ATT2		18	TA	0	1	1	0	108	323	275	33	0	0	33	S	ENTERED ON GROUND, PROMPLY EXITED ON ROOF
FH2	2	12	MAH000020	13:20	6/9/2015	26006	433.43	20:33:26	6/9/2015 20:33:26	8	50	GC	APP4				1	0	0	1	108	324	276	33	0	0	33	S
FH2	2	12	MAH000020	13:20	6/9/2015	26117	435.28	20:35:17	6/9/2015 20:35:17	10	41	FL	APP4				1	0	0	0	108	325	276	33	0	0	33	S
FH2	2	12	MAH000020	13:20	6/9/2015	26231	437.18	20:37:11	6/9/2015 20:37:11	12	35	GC	APP1				1	0	0	1	108	326	277	33	0	0	33	S
FH2	2	12	MAH000020	13:20	6/9/2015	26324	438.73	20:38:44	6/9/2015 20:38:44	14	8	GC	ATT2	55			0	1	1	0	109	326	277	34	1	1	34	S
FH2	2	12	MAH000020	13:20	6/9/2015	26365	439.42	20:39:25	6/9/2015 20:39:25	14	49	CD	APP1				1	0	0	0	109	327	277	34	0	0	34	S
FH2	2	12	MAH000020	13:20	6/9/2015	26364	439.4	20:39:24	6/9/2015 20:39:24	14	48	CD	APP1				1	0	0	0	109	328	277	34	0	0	34	S
FH2	2	12	MAH000020	13:20	6/9/2015	26391	439.85	20:39:51	6/9/2015 20:39:51	15	15	GC	APP1				1	0	0	1	109	329	278	34	0	0	34	S
FH2	2	12	MAH000020	13:20	6/9/2015	26489	441.48	20:41:29	6/9/2015 20:41:29	16	53	FL	APP3				1	0	0	0	109	330	278	34	0	0	34	S
FH2	2	12	MAH000020	13:20	6/9/2015	26639	443.98	20:43:59	6/9/2015 20:43:59	19	23	GC	APP3				1	0	0	1	109	331	279	34	0	0	34	S
FH2	2	12	MAH000020	13:20	6/9/2015	26670	444.5	20:44:30	6/9/2015 20:44:30	19	54	GC	AGG				0	0	0	0	109	331	279	34	0	0	34	S	2 GC'S ON TOP OF TRAP ABOVE BAIT CUP FIGHTING FOR POSITION
FH2	2	12	MAH000020	13:20	6/9/2015	26746	445.77	20:45:46	6/9/2015 20:45:46	21	10	GC	APP3				1	0	0	1	109	332	280	34	0	0	34	S
FH2	2	12	MAH000020	13:20	6/9/2015	26805	446.75	20:46:45	6/9/2015 20:46:45	22	9	GC	ATT2		57	TA	0	1	1	0	110	332	280	34	0	0	34	M	GOT HUNG UP ON TRAP ROOF
FH2	2	12	MAH000020	13:20	6/9/2015	26816	446.93	20:46:56	6/9/2015 20:46:56	22	20	FL	APP2				1	0	0	0	110	333	280	34	0	0	34	M
FH2	2	12	MAH000020	13:20	6/9/2015	26885	448.08	20:48:05	6/9/2015 20:48:05	23	29	GC	ATT1		22	TA	0	1	1	0	111	333	280	34	0	0	34	M	GOT HUNG UP ON TRAP ROOF
FH2	2	12	MAH000020	13:20	6/9/2015	26902	448.37	20:48:22	6/9/2015 20:48:22	23	46	CD	APP3				1	0	0	0	111	334	280	34	0	0	34	M
FH2	2	12	MAH000020	13:20	6/9/2015	26918	448.63	20:48:38	6/9/2015 20:48:38	24	2	GC	AGG				0	0	0	0	111	334	280	34	0	0	34	M	GC LUNGES AT COD
FH2	2	12	MAH000020	13:20	6/9/2015	27088	451.47	20:51:28	6/9/2015 20:51:28	26	52	GC	AGG				0	0	0	0	111	334	280	34	0	0	34	M
FH2	2	12	MAH000020	13:20	6/9/2015	27175	452.92	20:52:55	6/9/2015 20:52:55	28	19	GC	APP4				1	0	0	1	111	335	281	34	0	0	34	M
FH2	2	12	MAH000020	13:20	6/9/2015	27335	455.58	20:55:35	6/9/2015 20:55:35	30	59	CD	APP1				1	0	0	0	111	336	281	34	0	0	34	M
FH2	2	12	MAH000020	13:20	6/9/2015	27355	455.92	20:55:55	6/9/2015 20:55:55	31	19	GC	APP1				1	0	0	1	111	337	282	34	0	0	34	M
FH2	2	12	MAH000020	13:20	6/9/2015	27524	458.73	20:58:44	6/9/2015 20:58:44	34	8	GC	APP1				1	0	0	1	111	338	283	34	0	0	34	S
FH2	2	12	MAH000020	13:20	6/9/2015	27556	459.27	20:59:16	6/9/2015 20:59:16	34	40	GC	ATT2	66			0	1	1	0	112	338	283	35	1	1	35	S
FH2	2	12	MAH000020	13:20	6/9/2015	27561	459.35	20:59:21	6/9/2015 20:59:21	34	45	GC	APP2				1	0	0	1	112	339	284	35	0	0	35	S
FH2	2	12	MAH000020	13:20	6/9/2015	27595	459.92	20:59:55	6/9/2015 20:59:55	35	19	CD	APP4				1	0	0	0	112	340	284	35	0	0	35	M
FH2	2	12	MAH000020	13:20	6/9/2015	27599	459.98	20:59:59	6/9/2015 20:59:59	35	23		END				0	0	0	0	112	340	284	35	0	0	35
FH2	2	13	MAH000021	13:20	6/9/2015	27607	460.12	21:00:07	6/9/2015 21:00:07	0	8	GC	APP3				1	0	0	1	112	341	285	35	0	0	35	S
FH2	2	13	MAH000021	13:20	6/9/2015	27609	460.15	21:00:09	6/9/2015 21:00:09	0	10	CD	APP2				1	0	0	0	112	342	285	35	0	0	35	S
FH2	2	13	MAH000021	13:20	6/9/2015	27627	460.45	21:00:27	6/9/2015 21:00:27	0	28	GC	APP1				1	0	0	1	112	343	286	35	0	0	35	M
FH2	2	13	MAH000021	13:20	6/9/2015	27651	460.85	21:00:51	6/9/2015 21:00:51	0	52	GC	APP4				1	0	0	1	112	344	287	35	0	0	35	M
FH2	2	13	MAH000021	13:20	6/9/2015	27688	461.47	21:01:28	6/9/2015 21:01:28	1	29	GC	ATT1		74	TA	0	1	1	0	113	344	287	35	0	0	35	S
FH2	2	13	MAH000021	13:20	6/9/2015	27735	462.25	21:02:15	6/9/2015 21:02:15	2	16	GC	APP4				1	0	0	1	113	345	288	35	0	0	35	S
FH2	2	13	MAH000021	13:20	6/9/2015	29722	495.37	21:35:22	6/9/2015 21:35:22	35	23		END				0	0	0	0	113	345	288	35	0	0	35		VIDEO TOO DARK, INADEQUATE LIGHTING TO CONTINUE
FH4	4	0	MAH00180	14:16	6/10/2015	0	0	14:16:00	6/10/2015 14:16:00	0	0		BEG				0	0	0	0	0	0	0	0	0	0	0
FH4	4	0	MAH00180	14:16	6/10/2015	43	0.72	14:16:43	6/10/2015 14:16:43	0	43		DEP				0	0	0	0	0	0	0	0	0	0	0
FH4	4	0	MAH00180	14:16	6/10/2015	84	1.4	14:17:24	6/10/2015 14:17:24	1	24	GC	APP2				1	0	0	1	0	1	1	0	0	0	0	M
FH4	4	0	MAH00180	14:16	6/10/2015	140	2.33	14:18:20	6/10/2015 14:18:20	2	20	FL	APP2				1	0	0	0	0	2	1	0	0	0	0	S
FH4	4	0	MAH00180	14:16	6/10/2015	148	2.47	14:18:28	6/10/2015 14:18:28	2	28	GC	APP3				1	0	0	1	0	3	2	0	0	0	0	S
FH4	4	0	MAH00180	14:16	6/10/2015	180	3	14:19:00	6/10/2015 14:19:00	3	0	GC	APP3				1	0	0	1	0	4	3	0	0	0	0	S
FH4	4	0	MAH00180	14:16	6/10/2015	354	5.9	14:21:54	6/10/2015 14:21:54	5	54	GC	APP4				1	0	0	1	0	5	4	0	0	0	0	S
FH4	4	0	MAH00180	14:16	6/10/2015	363	6.05	14:22:03	6/10/2015 14:22:03	6	3	GC	APP4				1	0	0	1	0	6	5	0	0	0	0	S
FH4	4	0	MAH00180	14:16	6/10/2015	409	6.82	14:22:49	6/10/2015 14:22:49	6	49	GC	APP3				1	0	0	1	0	7	6	0	0	0	0	S
FH4	4	0	MAH00180	14:16	6/10/2015	448	7.47	14:23:28	6/10/2015 14:23:28	7	28	GC	APP2				1	0	0	1	0	8	7	0	0	0	0	S
FH4	4	0	MAH00180	14:16	6/10/2015	550	9.17	14:25:10	6/10/2015 14:25:10	9	10	GC	APP3				1	0	0	1	0	9	8	0	0	0	0	S
FH4	4	0	MAH00180	14:16	6/10/2015	556	9.27	14:25:16	6/10/2015 14:25:16	9	16	GC	APP1				1	0	0	1	0	10	9	0	0	0	0	M
FH4	4	0	MAH00180	14:16	6/10/2015	589	9.82	14:25:49	6/10/2015 14:25:49	9	49	GC	ATT1		13	TA	0	1	1	0	1	10	9	0	0	0	0	M	ONLY BRIEFLY ENTERED, THAN TURNED AROUND
FH4	4	0	MAH00180	14:16	6/10/2015	662	11.03	14:27:02	6/10/2015 14:27:02	11	2	GC	APP4				1	0	0	1	1	11	10	0	0	0	0	S
FH4	4	0	MAH00180	14:16	6/10/2015	668	11.13	14:27:08	6/10/2015 14:27:08	11	8	GC	APP1				1	0	0	1	1	12	11	0	0	0	0	S
FH4	4	0	MAH00180	14:16	6/10/2015	700	11.67	14:27:40	6/10/2015 14:27:40	11	40	GC	APP2				1	0	0	1	1	13	12	0	0	0	0	M
FH4	4	0	MAH00180	14:16	6/10/2015	760	12.67	14:28:40	6/10/2015 14:28:40	12	40	GC	APP2				1	0	0	1	1	14	13	0	0	0	0	S
FH4	4	0	MAH00180	14:16	6/10/2015	771	12.85	14:28:51	6/10/2015 14:28:51	12	51	GC	APP3				1	0	0	1	1	15	14	0	0	0	0	S
FH4	4	0	MAH00180	14:16	6/10/2015	784	13.07	14:29:04	6/10/2015 14:29:04	13	4	GC	APP2				1	0	0	1	1	16	15	0	0	0	0	S
FH4	4	0	MAH00180	14:16	6/10/2015	806	13.43	14:29:26	6/10/2015 14:29:26	13	26	GC	APP2				1	0	0	1	1	17	16	0	0	0	0	L
FH4	4	0	MAH00180	14:16	6/10/2015	870	14.5	14:30:30	6/10/2015 14:30:30	14	30	GC	APP2				1	0	0	1	1	18	17	0	0	0	0	S
FH4	4	0	MAH00180	14:16	6/10/2015	876	14.6	14:30:36	6/10/2015 14:30:36	14	36	GC	APP2				1	0	0	1	1	19	18	0	0	0	0	M
FH4	4	0	MAH00180	14:16	6/10/2015	940	15.67	14:31:40	6/10/2015 14:31:40	15	40	GC	APP1				1	0	0	1	1	20	19	0	0	0	0	M
FH4	4	0	MAH00180	14:16	6/10/2015	943	15.72	14:31:43	6/10/2015 14:31:43	15	43	GC	APP3				1	0	0	1	1	21	20	0	0	0	0	S
FH4	4	0	MAH00180	14:16	6/10/2015	1027	17.12	14:33:07	6/10/2015 14:33:07	17	7	GC	APP3				1	0	0	1	1	22	21	0	0	0	0	M
FH4	4	0	MAH00180	14:16	6/10/2015	1139	18.98	14:34:59	6/10/2015 14:34:59	18	59	FL	APP1				1	0	0	0	1	23	21	0	0	0	0	S
FH4	4	0	MAH00180	14:16	6/10/2015	1229	20.48	14:36:29	6/10/2015 14:36:29	20	29	GC	APP2				1	0	0	1	1	24	22	0	0	0	0	M
FH4	4	0	MAH00180	14:16	6/10/2015	1343	22.38	14:38:23	6/10/2015 14:38:23	22	23	GC	APP2				1	0	0	1	1	25	23	0	0	0	0	S
FH4	4	0	MAH00180	14:16	6/10/2015	1366	22.77	14:38:46	6/10/2015 14:38:46	22	46	FL	APP1				1	0	0	0	1	26	23	0	0	0	0	S
FH4	4	0	MAH00180	14:16	6/10/2015	1396	23.27	14:39:16	6/10/2015 14:39:16	23	16	GC	APP2				1	0	0	1	1	27	24	0	0	0	0	S
FH4	4	0	MAH00180	14:16	6/10/2015	1400	23.33	14:39:20	6/10/2015 14:39:20	23	20	GC	APP2				1	0	0	1	1	28	25	0	0	0	0	M
FH4	4	0	MAH00180	14:16	6/10/2015	1417	23.62	14:39:37	6/10/2015 14:39:37	23	37	GC	APP2				1	0	0	1	1	29	26	0	0	0	0	S
FH4	4	0	MAH00180	14:16	6/10/2015	1419	23.65	14:39:39	6/10/2015 14:39:39	23	39	GC	APP2				1	0	0	1	1	30	27	0	0	0	0	S
FH4	4	0	MAH00180	14:16	6/10/2015	1424	23.73	14:39:44	6/10/2015 14:39:44	23	44	GC	AGG				0	0	0	0	1	30	27	0	0	0	0		LARGER GC GRABS AND HOLDS ONTO SMALLER GC, COMPULATORY EMBRACE?
FH4	4	0	MAH00180	14:16	6/10/2015	1425	23.75	14:39:45	6/10/2015 14:39:45	23	45	GC	APP2				1	0	0	1	1	31	28	0	0	0	0	S
FH4	4	0	MAH00180	14:16	6/10/2015	1435	23.92	14:39:55	6/10/2015 14:39:55	23	55	GC	ATT2		66	TES	0	1	1	0	2	31	28	0	0	0	0	M	STRUGGLES TO ENTER SLIT FOR A WHILE, GIVES UP AND LEAVES
FH4	4	0	MAH00180	14:16	6/10/2015	1453	24.22	14:40:13	6/10/2015 14:40:13	24	13	GC	APP2				1	0	0	1	2	32	29	0	0	0	0	M
FH4	4	0	MAH00180	14:16	6/10/2015	1474	24.57	14:40:34	6/10/2015 14:40:34	24	34	GC	APP2				1	0	0	1	2	33	30	0	0	0	0	S
FH4	4	0	MAH00180	14:16	6/10/2015	1479	24.65	14:40:39	6/10/2015 14:40:39	24	39	GC	APP3				1	0	0	1	2	34	31	0	0	0	0	S
FH4	4	0	MAH00180	14:16	6/10/2015	1480	24.67	14:40:40	6/10/2015 14:40:40	24	40	GC	APP3				1	0	0	1	2	35	32	0	0	0	0	S
FH4	4	0	MAH00180	14:16	6/10/2015	1506	25.1	14:41:06	6/10/2015 14:41:06	25	6	GC	ATT2	31			0	1	1	0	3	35	32	1	1	1	1	M
FH4	4	0	MAH00180	14:16	6/10/2015	1527	25.45	14:41:27	6/10/2015 14:41:27	25	27	GC	APP1				1	0	0	1	3	36	33	1	0	0	1	M
FH4	4	0	MAH00180	14:16	6/10/2015	1574	26.23	14:42:14	6/10/2015 14:42:14	26	14	GC	APP2				1	0	0	1	3	37	34	1	0	0	1	S
FH4	4	0	MAH00180	14:16	6/10/2015	1627	27.12	14:43:07	6/10/2015 14:43:07	27	7	GC	ATT1		30	CTA	0	1	1	0	4	37	34	1	0	0	1	S
FH4	4	0	MAH00180	14:16	6/10/2015	1628	27.13	14:43:08	6/10/2015 14:43:08	27	8	GC	AGG				0	0	0	0	4	37	34	1	0	0	1	S	GC ALREADY WITHIN THE TRAP RACES OVER TO TRY AND ATTACK THE GC ATTEMPTING ENTRY
FH4	4	0	MAH00180	14:16	6/10/2015	1661	27.68	14:43:41	6/10/2015 14:43:41	27	41	GC	ATT1		106	TES	0	1	1	0	5	37	34	1	0	0	1	M	ATTEMPTED ENTRY, EVENTUALLY LEAVES
FH4	4	0	MAH00180	14:16	6/10/2015	1694	28.23	14:44:14	6/10/2015 14:44:14	28	14	GC	APP1				1	0	0	1	5	38	35	1	0	0	1	S
FH4	4	0	MAH00180	14:16	6/10/2015	1740	29	14:45:00	6/10/2015 14:45:00	29	0	GC	ATT1		19	TA	0	1	1	0	6	38	35	1	0	0	1	S	TURNED AROUND
FH4	4	0	MAH00180	14:16	6/10/2015	1754	29.23	14:45:14	6/10/2015 14:45:14	29	14	GC	ATT1	121			0	1	1	0	7	38	35	2	1	1	2	S	STRUGGLES TO ENTER FOR A WHILE BUT EVENTUALLY MAKES IT IN.
FH4	4	0	MAH00180	14:16	6/10/2015	1768	29.47	14:45:28	6/10/2015 14:45:28	29	28	GC	APP4				1	0	0	1	7	39	36	2	0	0	2	S
FH4	4	0	MAH00180	14:16	6/10/2015	1791	29.85	14:45:51	6/10/2015 14:45:51	29	51	GC	ATT1	52			0	1	1	0	8	39	36	3	1	1	3	S
FH4	4	0	MAH00180	14:16	6/10/2015	1832	30.53	14:46:32	6/10/2015 14:46:32	30	32	GC	APP4				1	0	0	1	8	40	37	3	0	0	3	S
FH4	4	0	MAH00180	14:16	6/10/2015	1856	30.93	14:46:56	6/10/2015 14:46:56	30	56	GC	APP1				1	0	0	1	8	41	38	3	0	0	3	M
FH4	4	0	MAH00180	14:16	6/10/2015	1862	31.03	14:47:02	6/10/2015 14:47:02	31	2	GC	APP4				1	0	0	1	8	42	39	3	0	0	3	M
FH4	4	0	MAH00180	14:16	6/10/2015	1871	31.18	14:47:11	6/10/2015 14:47:11	31	11	GC	ATT2		12	TA	0	1	1	0	9	42	39	3	0	0	3	M	ENTERED TUNNEL THAN TURNED AROUND
FH4	4	0	MAH00180	14:16	6/10/2015	1873	31.22	14:47:13	6/10/2015 14:47:13	31	13	GC	APP1				1	0	0	1	9	43	40	3	0	0	3	M
FH4	4	0	MAH00180	14:16	6/10/2015	1900	31.67	14:47:40	6/10/2015 14:47:40	31	40	GC	ATT1		22	TA	0	1	1	0	10	43	40	3	0	0	3	M	BAHVIOURAL, RACES OUT TO AGG ANOTHER GC
FH4	4	0	MAH00180	14:16	6/10/2015	1954	32.57	14:48:34	6/10/2015 14:48:34	32	34	GC	ATT1		85	TA	0	1	1	0	11	43	40	3	0	0	3	M
FH4	4	0	MAH00180	14:16	6/10/2015	2016	33.6	14:49:36	6/10/2015 14:49:36	33	36	GC	ATT1		23	TA	0	1	1	0	12	43	40	3	0	0	3	M	TURNS AROUND, GOES FOR ANOTHER GC WHICH IS TRYING TO ENTER AND LEAVES
FH4	4	0	MAH00180	14:16	6/10/2015	2021	33.68	14:49:41	6/10/2015 14:49:41	33	41	GC	APP1				1	0	0	1	12	44	41	3	0	0	3	S
FH4	4	0	MAH00180	14:16	6/10/2015	2022	33.7	14:49:42	6/10/2015 14:49:42	33	42	GC	APP1				1	0	0	1	12	45	42	3	0	0	3	S
FH4	4	0	MAH00180	14:16	6/10/2015	2034	33.9	14:49:54	6/10/2015 14:49:54	33	54	GC	APP1				1	0	0	1	12	46	43	3	0	0	3	M
FH4	4	0	MAH00180	14:16	6/10/2015	2061	34.35	14:50:21	6/10/2015 14:50:21	34	21	GC	ATT1		114	TES	0	1	1	0	13	46	43	3	0	0	3	S	STRUGGLED FOR A WHILE THEN GAVE UP
FH4	4	0	MAH00180	14:16	6/10/2015	2104	35.07	14:51:04	6/10/2015 14:51:04	35	4	GC	APP1				1	0	0	1	13	47	44	3	0	0	3	M
FH4	4	0	MAH00180	14:16	6/10/2015	2123	35.38	14:51:23	6/10/2015 14:51:23	35	23		END				0	0	0	0	13	47	44	3	0	0	3
FH4	4	1	MAH00181	14:16	6/10/2015	2170	36.17	14:52:10	6/10/2015 14:52:10	0	47	GC	APP1				1	0	0	1	13	48	45	3	0	0	3	S
FH4	4	1	MAH00181	14:16	6/10/2015	2174	36.23	14:52:14	6/10/2015 14:52:14	0	51	GC	APP1				1	0	0	1	13	49	46	3	0	0	3	S
FH4	4	1	MAH00181	14:16	6/10/2015	2197	36.62	14:52:37	6/10/2015 14:52:37	1	14	GC	AGG				0	0	0	0	13	49	46	3	0	0	3		GREEN CRAB INSIDE TRAP TRYING TO GUARD FROM OTHER CRAB ENTERING TRAP
FH4	4	1	MAH00181	14:16	6/10/2015	2208	36.8	14:52:48	6/10/2015 14:52:48	1	25	GC	APP4				1	0	0	1	13	50	47	3	0	0	3	M
FH4	4	1	MAH00181	14:16	6/10/2015	2209	36.82	14:52:49	6/10/2015 14:52:49	1	26	FL	ATT2		23	TA	0	1	0	0	13	50	47	3	0	0	3	S	FIRST FL ATTEMPT! ENTERS THEN TURNS AROUND
FH4	4	1	MAH00181	14:16	6/10/2015	2213	36.88	14:52:53	6/10/2015 14:52:53	1	30	GC	APP1				1	0	0	1	13	51	48	3	0	0	3	S
FH4	4	1	MAH00181	14:16	6/10/2015	2218	36.97	14:52:58	6/10/2015 14:52:58	1	35	FL	APP2				1	0	0	0	13	52	48	3	0	0	3	S
FH4	4	1	MAH00181	14:16	6/10/2015	2236	37.27	14:53:16	6/10/2015 14:53:16	1	53	FL	ATT2		4	TA	0	1	0	0	13	52	48	3	0	0	3	S	FL SWIMS INTO ENTRY SLIT AND IS INSTANTLY SCARED OFF ON CONTACT
FH4	4	1	MAH00181	14:16	6/10/2015	2237	37.28	14:53:17	6/10/2015 14:53:17	1	54	GC	AGG				0	0	0	0	13	52	48	3	0	0	3		GC FIGHTING AT TRAP ENTRANCE
FH4	4	1	MAH00181	14:16	6/10/2015	2245	37.42	14:53:25	6/10/2015 14:53:25	2	2	GC	ATT1		47	AGG	0	1	1	0	14	52	48	3	0	0	3	S	AGGESSION BETWEEN 2 GC ATTEMPTING TO ENTER
FH4	4	1	MAH00181	14:16	6/10/2015	2252	37.53	14:53:32	6/10/2015 14:53:32	2	9	GC	ATT1		40	AGG	0	1	1	0	15	52	48	3	0	0	3	M	AGGESSION BETWEEN 2 GC ATTEMPTING TO ENTER
FH4	4	1	MAH00181	14:16	6/10/2015	2295	38.25	14:54:15	6/10/2015 14:54:15	2	52	GC	APP1				1	0	0	1	15	53	49	3	0	0	3	S
FH4	4	1	MAH00181	14:16	6/10/2015	2370	39.5	14:55:30	6/10/2015 14:55:30	4	7	GC	APP3				1	0	0	1	15	54	50	3	0	0	3	M
FH4	4	1	MAH00181	14:16	6/10/2015	2430	40.5	14:56:30	6/10/2015 14:56:30	5	7	GC	APP2				1	0	0	1	15	55	51	3	0	0	3	M
FH4	4	1	MAH00181	14:16	6/10/2015	2476	41.27	14:57:16	6/10/2015 14:57:16	5	53	GC	APP3				1	0	0	1	15	56	52	3	0	0	3	S
FH4	4	1	MAH00181	14:16	6/10/2015	2486	41.43	14:57:26	6/10/2015 14:57:26	6	3	GC	APP3				1	0	0	1	15	57	53	3	0	0	3	M
FH4	4	1	MAH00181	14:16	6/10/2015	2495	41.58	14:57:35	6/10/2015 14:57:35	6	12	GC	APP4				1	0	0	1	15	58	54	3	0	0	3	S
FH4	4	1	MAH00181	14:16	6/10/2015	2528	42.13	14:58:08	6/10/2015 14:58:08	6	45	GC	APP4				1	0	0	1	15	59	55	3	0	0	3	S
FH4	4	1	MAH00181	14:16	6/10/2015	2530	42.17	14:58:10	6/10/2015 14:58:10	6	47	GC	APP3				1	0	0	1	15	60	56	3	0	0	3	S
FH4	4	1	MAH00181	14:16	6/10/2015	2535	42.25	14:58:15	6/10/2015 14:58:15	6	52	GC	APP4				1	0	0	1	15	61	57	3	0	0	3	S
FH4	4	1	MAH00181	14:16	6/10/2015	2574	42.9	14:58:54	6/10/2015 14:58:54	7	31	FL	APP1				1	0	0	0	15	62	57	3	0	0	3	S
FH4	4	1	MAH00181	14:16	6/10/2015	2655	44.25	15:00:15	6/10/2015 15:00:15	8	52	GC	APP1				1	0	0	1	15	63	58	3	0	0	3	S
FH4	4	1	MAH00181	14:16	6/10/2015	2673	44.55	15:00:33	6/10/2015 15:00:33	9	10	FL	APP3				1	0	0	0	15	64	58	3	0	0	3	S
FH4	4	1	MAH00181	14:16	6/10/2015	2717	45.28	15:01:17	6/10/2015 15:01:17	9	54	GC	APP4				1	0	0	1	15	65	59	3	0	0	3	M
FH4	4	1	MAH00181	14:16	6/10/2015	2751	45.85	15:01:51	6/10/2015 15:01:51	10	28	GC	ATT1		170	TES	0	1	1	0	16	65	59	3	0	0	3	S	TRIED MULTIPLE TIMES TO GET THROUGH SLIT BUT WAS UNABLE TO GET A GRIP
FH4	4	1	MAH00181	14:16	6/10/2015	2769	46.15	15:02:09	6/10/2015 15:02:09	10	46	GC	APP4				1	0	0	1	16	66	60	3	0	0	3	S
FH4	4	1	MAH00181	14:16	6/10/2015	2821	47.02	15:03:01	6/10/2015 15:03:01	11	38	GC	APP4				1	0	0	1	16	67	61	3	0	0	3	S
FH4	4	1	MAH00181	14:16	6/10/2015	2873	47.88	15:03:53	6/10/2015 15:03:53	12	30	GC	APP4				1	0	0	1	16	68	62	3	0	0	3	S
FH4	4	1	MAH00181	14:16	6/10/2015	2890	48.17	15:04:10	6/10/2015 15:04:10	12	47	GC	APP4				1	0	0	1	16	69	63	3	0	0	3	M
FH4	4	1	MAH00181	14:16	6/10/2015	2926	48.77	15:04:46	6/10/2015 15:04:46	13	23	GC	APP3				1	0	0	1	16	70	64	3	0	0	3	S
FH4	4	1	MAH00181	14:16	6/10/2015	2935	48.92	15:04:55	6/10/2015 15:04:55	13	32	GC	ATT1		44	TA	0	1	1	0	17	70	64	3	0	0	3	M	DIDN'T MAKE IT TO ENTRY SLIT, TURNED AROUND
FH4	4	1	MAH00181	14:16	6/10/2015	2956	49.27	15:05:16	6/10/2015 15:05:16	13	53	GC	APP4				1	0	0	1	17	71	65	3	0	0	3	S
FH4	4	1	MAH00181	14:16	6/10/2015	2960	49.33	15:05:20	6/10/2015 15:05:20	13	57	GC	APP1				1	0	0	1	17	72	66	3	0	0	3	S
FH4	4	1	MAH00181	14:16	6/10/2015	2966	49.43	15:05:26	6/10/2015 15:05:26	14	3	GC	AGG				0	0	0	0	17	72	66	3	0	0	3		LARGER GC OVER BAIT CUP TRIES TO GRAB AND HOLD ON TO SMALLER GC
FH4	4	1	MAH00181	14:16	6/10/2015	2981	49.68	15:05:41	6/10/2015 15:05:41	14	18	GC	APP1				1	0	0	1	17	73	67	3	0	0	3	S
FH4	4	1	MAH00181	14:16	6/10/2015	3014	50.23	15:06:14	6/10/2015 15:06:14	14	51	GC	APP1				1	0	0	1	17	74	68	3	0	0	3	S
FH4	4	1	MAH00181	14:16	6/10/2015	3027	50.45	15:06:27	6/10/2015 15:06:27	15	4	GC	APP3				1	0	0	1	17	75	69	3	0	0	3	S
FH4	4	1	MAH00181	14:16	6/10/2015	3060	51	15:07:00	6/10/2015 15:07:00	15	37	GC	ATT1		25	TA	0	1	1	0	18	75	69	3	0	0	3	M	DID NOT MAKE IT ALL THE WAY INSIDE TUNNEL
FH4	4	1	MAH00181	14:16	6/10/2015	3078	51.3	15:07:18	6/10/2015 15:07:18	15	55	GC	APP3				1	0	0	1	18	76	70	3	0	0	3	S
FH4	4	1	MAH00181	14:16	6/10/2015	3081	51.35	15:07:21	6/10/2015 15:07:21	15	58	GC	ATT2	28			0	1	1	0	19	76	70	4	1	1	4	S
FH4	4	1	MAH00181	14:16	6/10/2015	3108	51.8	15:07:48	6/10/2015 15:07:48	16	25	GC	APP3				1	0	0	1	19	77	71	4	0	0	4	S
FH4	4	1	MAH00181	14:16	6/10/2015	3128	52.13	15:08:08	6/10/2015 15:08:08	16	45	GC	ATT2	116			0	1	1	0	20	77	71	5	1	1	5	S
FH4	4	1	MAH00181	14:16	6/10/2015	3135	52.25	15:08:15	6/10/2015 15:08:15	16	52	GC	APP2				1	0	0	1	20	78	72	5	0	0	5	S
FH4	4	1	MAH00181	14:16	6/10/2015	3174	52.9	15:08:54	6/10/2015 15:08:54	17	31	GC	APP4				1	0	0	1	20	79	73	5	0	0	5	S
FH4	4	1	MAH00181	14:16	6/10/2015	3353	55.88	15:11:53	6/10/2015 15:11:53	20	30	GC	APP2				1	0	0	1	20	80	74	5	0	0	5	M
FH4	4	1	MAH00181	14:16	6/10/2015	3363	56.05	15:12:03	6/10/2015 15:12:03	20	40	GC	ATT2		30	TA	0	1	1	0	21	80	74	5	0	0	5	M	TURNED AROUND
FH4	4	1	MAH00181	14:16	6/10/2015	3380	56.33	15:12:20	6/10/2015 15:12:20	20	57	GC	APP3				1	0	0	1	21	81	75	5	0	0	5	S
FH4	4	1	MAH00181	14:16	6/10/2015	3404	56.73	15:12:44	6/10/2015 15:12:44	21	21	GC	APP4				1	0	0	1	21	82	76	5	0	0	5	S
FH4	4	1	MAH00181	14:16	6/10/2015	3545	59.08	15:15:05	6/10/2015 15:15:05	23	42	GC	APP3				1	0	0	1	21	83	77	5	0	0	5	S
FH4	4	1	MAH00181	14:16	6/10/2015	3563	59.38	15:15:23	6/10/2015 15:15:23	24	0	GC	APP3				1	0	0	1	21	84	78	5	0	0	5	M
FH4	4	1	MAH00181	14:16	6/10/2015	3656	60.93	15:16:56	6/10/2015 15:16:56	25	33	GC	APP3				1	0	0	1	21	85	79	5	0	0	5	M
FH4	4	1	MAH00181	14:16	6/10/2015	3684	61.4	15:17:24	6/10/2015 15:17:24	26	1	GC	APP2				1	0	0	1	21	86	80	5	0	0	5	S
FH4	4	1	MAH00181	14:16	6/10/2015	3733	62.22	15:18:13	6/10/2015 15:18:13	26	50	GC	APP1				1	0	0	1	21	87	81	5	0	0	5	S
FH4	4	1	MAH00181	14:16	6/10/2015	3737	62.28	15:18:17	6/10/2015 15:18:17	26	54	GC	ATT2		41	CTA	0	1	1	0	22	87	81	5	0	0	5	M	ENTERED, BUT GOT FLIPPED AROUND AND LEFT
FH4	4	1	MAH00181	14:16	6/10/2015	3766	62.77	15:18:46	6/10/2015 15:18:46	27	23	GC	APP2				1	0	0	1	22	88	82	5	0	0	5	S
FH4	4	1	MAH00181	14:16	6/10/2015	3807	63.45	15:19:27	6/10/2015 15:19:27	28	4	GC	ATT2		16	TA	0	1	1	0	23	88	82	5	0	0	5	S	ONLY MADE IT HALFWAY INSIDE ENTRANCE TUNNEL
FH4	4	1	MAH00181	14:16	6/10/2015	3899	64.98	15:20:59	6/10/2015 15:20:59	29	36	GC	APP2				1	0	0	1	23	89	83	5	0	0	5	S
FH4	4	1	MAH00181	14:16	6/10/2015	3935	65.58	15:21:35	6/10/2015 15:21:35	30	12	GC	ATT2	24			0	1	1	0	24	89	83	6	1	1	6	S
FH4	4	1	MAH00181	14:16	6/10/2015	3950	65.83	15:21:50	6/10/2015 15:21:50	30	27	FL	APP3				1	0	0	0	24	90	83	6	0	0	6	S
FH4	4	1	MAH00181	14:16	6/10/2015	4003	66.72	15:22:43	6/10/2015 15:22:43	31	20	GC	ATT2		161	TES	0	1	1	0	25	90	83	6	0	0	6	S	ALMOST MADE IT IN, BUT COULDN'T GET THROUGH SLIT
FH4	4	1	MAH00181	14:16	6/10/2015	4088	68.13	15:24:08	6/10/2015 15:24:08	32	45	FL	APP1				1	0	0	0	25	91	83	6	0	0	6	S
FH4	4	1	MAH00181	14:16	6/10/2015	4169	69.48	15:25:29	6/10/2015 15:25:29	34	6	GC	APP3				1	0	0	1	25	92	84	6	0	0	6	S
FH4	4	1	MAH00181	14:16	6/10/2015	4246	70.77	15:26:46	6/10/2015 15:26:46	35	23		END				0	0	0	0	25	92	84	6	0	0	6
FH4	4	2	MAH00182	14:16	6/10/2015	4398	73.3	15:29:18	6/10/2015 15:29:18	2	32	GC	APP1				1	0	0	1	25	93	85	6	0	0	6	S
FH4	4	2	MAH00182	14:16	6/10/2015	4406	73.43	15:29:26	6/10/2015 15:29:26	2	40	GC	APP1				1	0	0	1	25	94	86	6	0	0	6	S
FH4	4	2	MAH00182	14:16	6/10/2015	4447	74.12	15:30:07	6/10/2015 15:30:07	3	21	GC	APP2				1	0	0	1	25	95	87	6	0	0	6	S
FH4	4	2	MAH00182	14:16	6/10/2015	4461	74.35	15:30:21	6/10/2015 15:30:21	3	35	GC	ATT2	63			0	1	1	0	26	95	87	7	1	1	7	S
FH4	4	2	MAH00182	14:16	6/10/2015	4478	74.63	15:30:38	6/10/2015 15:30:38	3	52	GC	ATT2	154			0	1	1	0	27	95	87	8	1	1	8	M
FH4	4	2	MAH00182	14:16	6/10/2015	4507	75.12	15:31:07	6/10/2015 15:31:07	4	21	GC	APP1				1	0	0	1	27	96	88	8	0	0	8	S
FH4	4	2	MAH00182	14:16	6/10/2015	4528	75.47	15:31:28	6/10/2015 15:31:28	4	42	GC	APP2				1	0	0	1	27	97	89	8	0	0	8	S
FH4	4	2	MAH00182	14:16	6/10/2015	4537	75.62	15:31:37	6/10/2015 15:31:37	4	51	GC	ATT2		210	TES	0	1	1	0	28	97	89	8	0	0	8	S	TRIED TO ENTER STLIT FOR A WHILE BUT EVENTUALLY FAILED
FH4	4	2	MAH00182	14:16	6/10/2015	4553	75.88	15:31:53	6/10/2015 15:31:53	5	7	GC	APP1				1	0	0	1	28	98	90	8	0	0	8	S
FH4	4	2	MAH00182	14:16	6/10/2015	4713	78.55	15:34:33	6/10/2015 15:34:33	7	47	GC	ATT2	96			0	1	1	0	29	98	90	9	1	1	9	S
FH4	4	2	MAH00182	14:16	6/10/2015	4736	78.93	15:34:56	6/10/2015 15:34:56	8	10	GC	ATT2		47	TES	0	1	1	0	30	98	90	9	0	0	9	S
FH4	4	2	MAH00182	14:16	6/10/2015	4779	79.65	15:35:39	6/10/2015 15:35:39	8	53	GC	APP3				1	0	0	1	30	99	91	9	0	0	9	S
FH4	4	2	MAH00182	14:16	6/10/2015	4801	80.02	15:36:01	6/10/2015 15:36:01	9	15	GC	APP2				1	0	0	1	30	100	92	9	0	0	9	M	FAST APP!!!
FH4	4	2	MAH00182	14:16	6/10/2015	4807	80.12	15:36:07	6/10/2015 15:36:07	9	21	GC	ATT2		82	TES	0	1	1	0	31	100	92	9	0	0	9	S
FH4	4	2	MAH00182	14:16	6/10/2015	4808	80.13	15:36:08	6/10/2015 15:36:08	9	22	GC	ATT2	238			0	1	1	0	32	100	92	10	1	1	10	M	PERSISTANT GC
FH4	4	2	MAH00182	14:16	6/10/2015	4816	80.27	15:36:16	6/10/2015 15:36:16	9	30	GC	APP2				1	0	0	1	32	101	93	10	0	0	10	S
FH4	4	2	MAH00182	14:16	6/10/2015	4858	80.97	15:36:58	6/10/2015 15:36:58	10	12	GC	APP4				1	0	0	1	32	102	94	10	0	0	10	S
FH4	4	2	MAH00182	14:16	6/10/2015	4859	80.98	15:36:59	6/10/2015 15:36:59	10	13	GC	APP4				1	0	0	1	32	103	95	10	0	0	10	S
FH4	4	2	MAH00182	14:16	6/10/2015	4980	83	15:39:00	6/10/2015 15:39:00	12	14	GC	ATT2		72	TES	0	1	1	0	33	103	95	10	0	0	10	S
FH4	4	2	MAH00182	14:16	6/10/2015	4986	83.1	15:39:06	6/10/2015 15:39:06	12	20	CD	APP1				1	0	0	0	33	104	95	10	0	0	10	S
FH4	4	2	MAH00182	14:16	6/10/2015	5021	83.68	15:39:41	6/10/2015 15:39:41	12	55	GC	APP1				1	0	0	1	33	105	96	10	0	0	10	M
FH4	4	2	MAH00182	14:16	6/10/2015	5042	84.03	15:40:02	6/10/2015 15:40:02	13	16	GC	ATT2	242			0	1	1	0	34	105	96	11	1	1	11	S
FH4	4	2	MAH00182	14:16	6/10/2015	5054	84.23	15:40:14	6/10/2015 15:40:14	13	28	GC	ATT2	86			0	1	1	0	35	105	96	12	1	1	12	S
FH4	4	2	MAH00182	14:16	6/10/2015	5056	84.27	15:40:16	6/10/2015 15:40:16	13	30	GC	ATT2		105	TES	0	1	1	0	36	105	96	12	0	0	12	L
FH4	4	2	MAH00182	14:16	6/10/2015	5075	84.58	15:40:35	6/10/2015 15:40:35	13	49	GC	APP1				1	0	0	1	36	106	97	12	0	0	12	S
FH4	4	2	MAH00182	14:16	6/10/2015	5087	84.78	15:40:47	6/10/2015 15:40:47	14	1	GC	ATT2		62	TA	0	1	1	0	37	106	97	12	0	0	12	S	TURNED AROUND
FH4	4	2	MAH00182	14:16	6/10/2015	5150	85.83	15:41:50	6/10/2015 15:41:50	15	4	GC	ATT2		33	TA	0	1	1	0	38	106	97	12	0	0	12	S
FH4	4	2	MAH00182	14:16	6/10/2015	5231	87.18	15:43:11	6/10/2015 15:43:11	16	25	GC	ATT2		277	TES	0	1	1	0	39	106	97	12	0	0	12	S	SAT IN TUNNEL FOR AGES, ATTEMPTED ENTRY AND FAILED
FH4	4	2	MAH00182	14:16	6/10/2015	5335	88.92	15:44:55	6/10/2015 15:44:55	18	9	GC	APP1				1	0	0	1	39	107	98	12	0	0	12	S
FH4	4	2	MAH00182	14:16	6/10/2015	5399	89.98	15:45:59	6/10/2015 15:45:59	19	13	GC	APP4				1	0	0	1	39	108	99	12	0	0	12	S
FH4	4	2	MAH00182	14:16	6/10/2015	5402	90.03	15:46:02	6/10/2015 15:46:02	19	16	GC	APP4				1	0	0	1	39	109	100	12	0	0	12	S
FH4	4	2	MAH00182	14:16	6/10/2015	5425	90.42	15:46:25	6/10/2015 15:46:25	19	39	GC	APP1				1	0	0	1	39	110	101	12	0	0	12	S
FH4	4	2	MAH00182	14:16	6/10/2015	5436	90.6	15:46:36	6/10/2015 15:46:36	19	50	GC	ATT1		102	TA	0	1	1	0	40	110	101	12	0	0	12	S
FH4	4	2	MAH00182	14:16	6/10/2015	5463	91.05	15:47:03	6/10/2015 15:47:03	20	17	GC	APP2				1	0	0	1	40	111	102	12	0	0	12	S
FH4	4	2	MAH00182	14:16	6/10/2015	5482	91.37	15:47:22	6/10/2015 15:47:22	20	36	GC	ATT2		57	TA	0	1	1	0	41	111	102	12	0	0	12	S
FH4	4	2	MAH00182	14:16	6/10/2015	5593	93.22	15:49:13	6/10/2015 15:49:13	22	27	GC	ATT2	154			0	1	1	0	42	111	102	13	1	1	13	M
FH4	4	2	MAH00182	14:16	6/10/2015	5641	94.02	15:50:01	6/10/2015 15:50:01	23	15	GC	ATT2		46	TA	0	1	1	0	43	111	102	13	0	0	13	S
FH4	4	2	MAH00182	14:16	6/10/2015	5716	95.27	15:51:16	6/10/2015 15:51:16	24	30	GC	ATT2		57	TA	0	1	1	0	44	111	102	13	0	0	13	S
FH4	4	2	MAH00182	14:16	6/10/2015	5779	96.32	15:52:19	6/10/2015 15:52:19	25	33	FL	APP4				1	0	0	0	44	112	102	13	0	0	13	S
FH4	4	2	MAH00182	14:16	6/10/2015	5866	97.77	15:53:46	6/10/2015 15:53:46	27	0	GC	APP3				1	0	0	1	44	113	103	13	0	0	13	S
FH4	4	2	MAH00182	14:16	6/10/2015	5894	98.23	15:54:14	6/10/2015 15:54:14	27	28	GC	ATT1		69	TA	0	1	1	0	45	113	103	13	0	0	13	S
FH4	4	2	MAH00182	14:16	6/10/2015	5933	98.88	15:54:53	6/10/2015 15:54:53	28	7	GC	APP1				1	0	0	1	45	114	104	13	0	0	13	S
FH4	4	2	MAH00182	14:16	6/10/2015	5936	98.93	15:54:56	6/10/2015 15:54:56	28	10	GC	APP4				1	0	0	1	45	115	105	13	0	0	13	S
FH4	4	2	MAH00182	14:16	6/10/2015	6020	100.33	15:56:20	6/10/2015 15:56:20	29	34	GC	APP1				1	0	0	1	45	116	106	13	0	0	13	S
FH4	4	2	MAH00182	14:16	6/10/2015	6021	100.35	15:56:21	6/10/2015 15:56:21	29	35	GC	APP1				1	0	0	1	45	117	107	13	0	0	13	S
FH4	4	2	MAH00182	14:16	6/10/2015	6055	100.92	15:56:55	6/10/2015 15:56:55	30	9	GC	ATT2		171	TES	0	1	1	0	46	117	107	13	0	0	13	S	TRIED TO ENTER REPEATEDLY, BUT WAS UNABLE TO
FH4	4	2	MAH00182	14:16	6/10/2015	6133	102.22	15:58:13	6/10/2015 15:58:13	31	27	GC	APP1				1	0	0	1	46	118	108	13	0	0	13	S
FH4	4	2	MAH00182	14:16	6/10/2015	6162	102.7	15:58:42	6/10/2015 15:58:42	31	56	GC	ATT2		480	TES	0	1	1	0	47	118	108	13	0	0	13	S
FH4	4	2	MAH00182	14:16	6/10/2015	6226	103.77	15:59:46	6/10/2015 15:59:46	33	0	GC	APP1				1	0	0	1	47	119	109	13	0	0	13	S
FH4	4	2	MAH00182	14:16	6/10/2015	6368	106.13	16:02:08	6/10/2015 16:02:08	35	22	GC	APP1				1	0	0	1	47	120	110	13	0	0	13	S
FH4	4	2	MAH00182	14:16	6/10/2015	6369	106.15	16:02:09	6/10/2015 16:02:09	35	23		END				0	0	0	0	47	120	110	13	0	0	13
FH4	4	3	MAH00183	14:16	6/10/2015	6423	107.05	16:03:03	6/10/2015 16:03:03	0	54	FL	APP1				1	0	0	0	47	121	110	13	0	0	13	S
FH4	4	3	MAH00183	14:16	6/10/2015	6536	108.93	16:04:56	6/10/2015 16:04:56	2	47	CD	APP4				1	0	0	0	47	122	110	13	0	0	13	S
FH4	4	3	MAH00183	14:16	6/10/2015	6582	109.7	16:05:42	6/10/2015 16:05:42	3	33	GC	APP1				1	0	0	1	47	123	111	13	0	0	13	S
FH4	4	3	MAH00183	14:16	6/10/2015	6589	109.82	16:05:49	6/10/2015 16:05:49	3	40	CD	ATT1		32	TES	0	1	0	0	47	123	111	13	0	0	13	S	CD NUDGES ENTRANCE SLIT A FEW TIMES BUT IS DETERED FROM ENTERING
FH4	4	3	MAH00183	14:16	6/10/2015	6605	110.08	16:06:05	6/10/2015 16:06:05	3	56	GC	ATT1		101	TA	0	1	1	0	48	123	111	13	0	0	13	S	TURNED AROUND, DIDN'T ATTEMPT ENTRY IN SLIT
FH4	4	3	MAH00183	14:16	6/10/2015	6664	111.07	16:07:04	6/10/2015 16:07:04	4	55	GC	ATT2	92			0	1	1	0	49	123	111	14	1	1	14	S
FH4	4	3	MAH00183	14:16	6/10/2015	6682	111.37	16:07:22	6/10/2015 16:07:22	5	13	GC	APP3				1	0	0	1	49	124	112	14	0	0	14	S
FH4	4	3	MAH00183	14:16	6/10/2015	6690	111.5	16:07:30	6/10/2015 16:07:30	5	21	CD	APP1				1	0	0	0	49	125	112	14	0	0	14	S	SAME CD?
FH4	4	3	MAH00183	14:16	6/10/2015	6717	111.95	16:07:57	6/10/2015 16:07:57	5	48	GC	APP1				1	0	0	1	49	126	113	14	0	0	14	S
FH4	4	3	MAH00183	14:16	6/10/2015	6890	114.83	16:10:50	6/10/2015 16:10:50	8	41	GC	APP1				1	0	0	1	49	127	114	14	0	0	14	S
FH4	4	3	MAH00183	14:16	6/10/2015	6927	115.45	16:11:27	6/10/2015 16:11:27	9	18	GC	APP3				1	0	0	1	49	128	115	14	0	0	14	S
FH4	4	3	MAH00183	14:16	6/10/2015	6967	116.12	16:12:07	6/10/2015 16:12:07	9	58	GC	APP4				1	0	0	1	49	129	116	14	0	0	14	S
FH4	4	3	MAH00183	14:16	6/10/2015	7002	116.7	16:12:42	6/10/2015 16:12:42	10	33	GC	APP2				1	0	0	1	49	130	117	14	0	0	14	S
FH4	4	3	MAH00183	14:16	6/10/2015	7011	116.85	16:12:51	6/10/2015 16:12:51	10	42	FL	APP4				1	0	0	0	49	131	117	14	0	0	14	S
FH4	4	3	MAH00183	14:16	6/10/2015	7239	120.65	16:16:39	6/10/2015 16:16:39	14	30	GC	APP3				1	0	0	1	49	132	118	14	0	0	14	S
FH4	4	3	MAH00183	14:16	6/10/2015	7294	121.57	16:17:34	6/10/2015 16:17:34	15	25	GC	APP1				1	0	0	1	49	133	119	14	0	0	14	S
FH4	4	3	MAH00183	14:16	6/10/2015	7299	121.65	16:17:39	6/10/2015 16:17:39	15	30	GC	APP3				1	0	0	1	49	134	120	14	0	0	14	M
FH4	4	3	MAH00183	14:16	6/10/2015	7304	121.73	16:17:44	6/10/2015 16:17:44	15	35	GC	APP2				1	0	0	1	49	135	121	14	0	0	14	S
FH4	4	3	MAH00183	14:16	6/10/2015	7318	121.97	16:17:58	6/10/2015 16:17:58	15	49	GC	ATT2		6	TA	0	1	1	0	50	135	121	14	0	0	14	S	WAS SCARED INTO TRAP OPENING BY PURSUING LARGER GC
FH4	4	3	MAH00183	14:16	6/10/2015	7326	122.1	16:18:06	6/10/2015 16:18:06	15	57	GC	ATT2	106			0	1	1	0	51	135	121	15	1	1	15	M	ENTERED UPSIDE DOWN, NOT TYPICAL
FH4	4	3	MAH00183	14:16	6/10/2015	7344	122.4	16:18:24	6/10/2015 16:18:24	16	15	GC	APP2				1	0	0	1	51	136	122	15	0	0	15	S
FH4	4	3	MAH00183	14:16	6/10/2015	7354	122.57	16:18:34	6/10/2015 16:18:34	16	25	GC	ATT2		42	TES	0	1	1	0	52	136	122	15	0	0	15	S
FH4	4	3	MAH00183	14:16	6/10/2015	7362	122.7	16:18:42	6/10/2015 16:18:42	16	33	GC	ATT2	27			0	1	1	0	53	136	122	16	1	1	16	S	GC WALKED IN QUITE EASILY
FH4	4	3	MAH00183	14:16	6/10/2015	7367	122.78	16:18:47	6/10/2015 16:18:47	16	38	GC	APP2				1	0	0	1	53	137	123	16	0	0	16	S
FH4	4	3	MAH00183	14:16	6/10/2015	7372	122.87	16:18:52	6/10/2015 16:18:52	16	43	GC	APP1				1	0	0	1	53	138	124	16	0	0	16	S
FH4	4	3	MAH00183	14:16	6/10/2015	7373	122.88	16:18:53	6/10/2015 16:18:53	16	44	GC	APP1				1	0	0	1	53	139	125	16	0	0	16	S
FH4	4	3	MAH00183	14:16	6/10/2015	7386	123.1	16:19:06	6/10/2015 16:19:06	16	57	GC	ATT2	72			0	1	1	0	54	139	125	17	1	1	17	S
FH4	4	3	MAH00183	14:16	6/10/2015	7411	123.52	16:19:31	6/10/2015 16:19:31	17	22	GC	ATT2		86	AGG	0	1	1	0	55	139	125	17	0	0	17	S	SCARED OFF BY OTHER GC, TRIED REPEATEDLY TO ENTER BUT KEPT BEING SCARED BACK
FH4	4	3	MAH00183	14:16	6/10/2015	7460	124.33	16:20:20	6/10/2015 16:20:20	18	11	GC	APP3				1	0	0	1	55	140	126	17	0	0	17	S
FH4	4	3	MAH00183	14:16	6/10/2015	7489	124.82	16:20:49	6/10/2015 16:20:49	18	40	GC	ATT2		53	TA	0	1	1	0	56	140	126	17	0	0	17	M	MOVED BACK AND FORTH WITHIN TRAP, BUT DID NOT MAKE AN ENTRY SLIT ATTEMPT
FH4	4	3	MAH00183	14:16	6/10/2015	7510	125.17	16:21:10	6/10/2015 16:21:10	19	1	GC	APP2				1	0	0	1	56	141	127	17	0	0	17	M
FH4	4	3	MAH00183	14:16	6/10/2015	7627	127.12	16:23:07	6/10/2015 16:23:07	20	58	GC	APP4				1	0	0	1	56	142	128	17	0	0	17	S
FH4	4	3	MAH00183	14:16	6/10/2015	7670	127.83	16:23:50	6/10/2015 16:23:50	21	41	GC	ATT1		102	TES	0	1	1	0	57	142	128	17	0	0	17	S
FH4	4	3	MAH00183	14:16	6/10/2015	7776	129.6	16:25:36	6/10/2015 16:25:36	23	27	GC	APP1				1	0	0	1	57	143	129	17	0	0	17	S
FH4	4	3	MAH00183	14:16	6/10/2015	7788	129.8	16:25:48	6/10/2015 16:25:48	23	39	GC	APP2				1	0	0	1	57	144	130	17	0	0	17	S
FH4	4	3	MAH00183	14:16	6/10/2015	7802	130.03	16:26:02	6/10/2015 16:26:02	23	53	GC	ATT2		27	AGG	0	1	1	0	58	144	130	17	0	0	17	M	LEFT ENTRY TUNNEL TO CHANCE A NEARBY GC
FH4	4	3	MAH00183	14:16	6/10/2015	7821	130.35	16:26:21	6/10/2015 16:26:21	24	12	GC	ATT2	96			0	1	1	0	59	144	130	18	1	1	18	S
FH4	4	3	MAH00183	14:16	6/10/2015	7828	130.47	16:26:28	6/10/2015 16:26:28	24	19	GC	APP2				1	0	0	1	59	145	131	18	0	0	18	S
FH4	4	3	MAH00183	14:16	6/10/2015	7832	130.53	16:26:32	6/10/2015 16:26:32	24	23	GC	AGG				0	0	0	0	59	145	131	18	0	0	18		GC LEFT TRAP ENTRY AND CONFRONTED OTHER GC APPROACHING TRAP
FH4	4	3	MAH00183	14:16	6/10/2015	7928	132.13	16:28:08	6/10/2015 16:28:08	25	59	GC	APP2				1	0	0	1	59	146	132	18	0	0	18	S
FH4	4	3	MAH00183	14:16	6/10/2015	7902	131.7	16:27:42	6/10/2015 16:27:42	25	33	GC	ATT2		39	TA	0	1	1	0	60	146	132	18	0	0	18	M
FH4	4	3	MAH00183	14:16	6/10/2015	7920	132	16:28:00	6/10/2015 16:28:00	25	51	GC	APP2				1	0	0	1	60	147	133	18	0	0	18	M
FH4	4	3	MAH00183	14:16	6/10/2015	7970	132.83	16:28:50	6/10/2015 16:28:50	26	41	GC	ATT2	260			0	1	1	0	61	147	133	19	1	1	19	S	HAD SERIOUS TROUBLE ENTERING THE SLIT, HENSE THE LONG ATTEMPT TIME
FH4	4	3	MAH00183	14:16	6/10/2015	8001	133.35	16:29:21	6/10/2015 16:29:21	27	12	GC	APP2				1	0	0	1	61	148	134	19	0	0	19	M
FH4	4	3	MAH00183	14:16	6/10/2015	8005	133.42	16:29:25	6/10/2015 16:29:25	27	16	GC	ATT2	181			0	1	1	0	62	148	134	20	1	1	20	M
FH4	4	3	MAH00183	14:16	6/10/2015	8043	134.05	16:30:03	6/10/2015 16:30:03	27	54	FL	APP2				1	0	0	0	62	149	134	20	0	0	20	S
FH4	4	3	MAH00183	14:16	6/10/2015	8075	134.58	16:30:35	6/10/2015 16:30:35	28	26	GC	ATT2	38			0	1	1	0	63	149	134	21	1	1	21	S
FH4	4	3	MAH00183	14:16	6/10/2015	8162	136.03	16:32:02	6/10/2015 16:32:02	29	53	GC	ATT2		135	TES	0	1	1	0	64	149	134	21	0	0	21	M
FH4	4	3	MAH00183	14:16	6/10/2015	8190	136.5	16:32:30	6/10/2015 16:32:30	30	21	GC	APP2				1	0	0	1	64	150	135	21	0	0	21	M
FH4	4	3	MAH00183	14:16	6/10/2015	8201	136.68	16:32:41	6/10/2015 16:32:41	30	32	GC	ATT2	212			0	1	1	0	65	150	135	22	1	1	22	S	SERIOUS TROUBLE ENTERING SLIT
FH4	4	3	MAH00183	14:16	6/10/2015	8356	139.27	16:35:16	6/10/2015 16:35:16	33	7	GC	ATT2		70	TES	0	1	1	0	66	150	135	22	0	0	22	M
FH4	4	3	MAH00183	14:16	6/10/2015	8492	141.53	16:37:32	6/10/2015 16:37:32	35	23		END				0	0	0	0	66	150	135	22	0	0	22
FH4	4	4	MAH00184	14:16	6/10/2015	8502	141.7	16:37:42	6/10/2015 16:37:42	0	10	FL	APP3				1	0	0	0	66	151	135	22	0	0	22	S
FH4	4	4	MAH00184	14:16	6/10/2015	8575	142.92	16:38:55	6/10/2015 16:38:55	1	23	GC	APP2				1	0	0	1	66	152	136	22	0	0	22	S
FH4	4	4	MAH00184	14:16	6/10/2015	8627	143.78	16:39:47	6/10/2015 16:39:47	2	15	GC	ATT2	70			0	1	1	0	67	152	136	23	1	1	23	S
FH4	4	4	MAH00184	14:16	6/10/2015	8720	145.33	16:41:20	6/10/2015 16:41:20	3	48	GC	APP1				1	0	0	1	67	153	137	23	0	0	23	S
FH4	4	4	MAH00184	14:16	6/10/2015	8745	145.75	16:41:45	6/10/2015 16:41:45	4	13	GC	APP2				1	0	0	1	67	154	138	23	0	0	23	M
FH4	4	4	MAH00184	14:16	6/10/2015	8859	147.65	16:43:39	6/10/2015 16:43:39	6	7	GC	ATT2	97			0	1	1	0	68	154	138	24	1	1	24	M
FH4	4	4	MAH00184	14:16	6/10/2015	8882	148.03	16:44:02	6/10/2015 16:44:02	6	30	GC	ATT2	53			0	1	1	0	69	154	138	25	1	1	25	S
FH4	4	4	MAH00184	14:16	6/10/2015	8939	148.98	16:44:59	6/10/2015 16:44:59	7	27	GC	APP1				1	0	0	1	69	155	139	25	0	0	25	S
FH4	4	4	MAH00184	14:16	6/10/2015	8987	149.78	16:45:47	6/10/2015 16:45:47	8	15	GC	APP4				1	0	0	1	69	156	140	25	0	0	25	S
FH4	4	4	MAH00184	14:16	6/10/2015	8996	149.93	16:45:56	6/10/2015 16:45:56	8	24	GC	APP4				1	0	0	1	69	157	141	25	0	0	25	S
FH4	4	4	MAH00184	14:16	6/10/2015	9032	150.53	16:46:32	6/10/2015 16:46:32	9	0	GC	ATT1		77	AGG	0	1	1	0	70	157	141	25	0	0	25	S	CHASED OUT OF ENTRANCE TUNNEL
FH4	4	4	MAH00184	14:16	6/10/2015	9053	150.88	16:46:53	6/10/2015 16:46:53	9	21	GC	ATT2		28	TA	0	1	1	0	71	157	141	25	0	0	25	S	TURNED AROUND PART WAY THROUGH, EXITED ON ROOF
FH4	4	4	MAH00184	14:16	6/10/2015	9060	151	16:47:00	6/10/2015 16:47:00	9	28	GC	APP3				1	0	0	1	71	158	142	25	0	0	25	S
FH4	4	4	MAH00184	14:16	6/10/2015	9082	151.37	16:47:22	6/10/2015 16:47:22	9	50	GC	ATT1		45	TES	0	1	1	0	72	158	142	25	0	0	25	S	HAD DIFFICULTY ENTERING, TURNED AROUND
FH4	4	4	MAH00184	14:16	6/10/2015	9095	151.58	16:47:35	6/10/2015 16:47:35	10	3	GC	ATT1		53	TES	0	1	1	0	73	158	142	25	0	0	25	M	TRIED TO STICK LEGS THROUGH BUT FAILED
FH4	4	4	MAH00184	14:16	6/10/2015	9156	152.6	16:48:36	6/10/2015 16:48:36	11	4	GC	APP4				1	0	0	1	73	159	143	25	0	0	25	M
FH4	4	4	MAH00184	14:16	6/10/2015	9185	153.08	16:49:05	6/10/2015 16:49:05	11	33	GC	APP2				1	0	0	1	73	160	144	25	0	0	25	S
FH4	4	4	MAH00184	14:16	6/10/2015	9186	153.1	16:49:06	6/10/2015 16:49:06	11	34	GC	ATT2	93			0	1	1	0	74	160	144	26	1	1	26	M
FH4	4	4	MAH00184	14:16	6/10/2015	9192	153.2	16:49:12	6/10/2015 16:49:12	11	40	GC	ATT1	69			0	1	1	0	75	160	144	27	1	1	27	M
FH4	4	4	MAH00184	14:16	6/10/2015	9195	153.25	16:49:15	6/10/2015 16:49:15	11	43	GC	ATT2		29	AGG	0	1	1	0	76	160	144	27	0	0	27	S	CHASED OUT OF ENTRANCE TUNNEL
FH4	4	4	MAH00184	14:16	6/10/2015	9236	153.93	16:49:56	6/10/2015 16:49:56	12	24	GC	ATT2	118			0	1	1	0	77	160	144	28	1	1	28	S
FH4	4	4	MAH00184	14:16	6/10/2015	9238	153.97	16:49:58	6/10/2015 16:49:58	12	26	GC	APP2				1	0	0	1	77	161	145	28	0	0	28	S
FH4	4	4	MAH00184	14:16	6/10/2015	9256	154.27	16:50:16	6/10/2015 16:50:16	12	44	GC	APP3				1	0	0	1	77	162	146	28	0	0	28	S
FH4	4	4	MAH00184	14:16	6/10/2015	9275	154.58	16:50:35	6/10/2015 16:50:35	13	3	FL	APP1				1	0	0	0	77	163	146	28	0	0	28	L
FH4	4	4	MAH00184	14:16	6/10/2015	9281	154.68	16:50:41	6/10/2015 16:50:41	13	9	GC	APP2				1	0	0	1	77	164	147	28	0	0	28	S
FH4	4	4	MAH00184	14:16	6/10/2015	9292	154.87	16:50:52	6/10/2015 16:50:52	13	20	GC	APP2				1	0	0	1	77	165	148	28	0	0	28	S
FH4	4	4	MAH00184	14:16	6/10/2015	9343	155.72	16:51:43	6/10/2015 16:51:43	14	11	GC	APP3				1	0	0	1	77	166	149	28	0	0	28	S
FH4	4	4	MAH00184	14:16	6/10/2015	9344	155.73	16:51:44	6/10/2015 16:51:44	14	12	CD	ATT2		16	TA	0	1	0	0	77	166	149	28	0	0	28	M
FH4	4	4	MAH00184	14:16	6/10/2015	9385	156.42	16:52:25	6/10/2015 16:52:25	14	53	CD	NOTE				0	0	0	0	77	166	149	28	0	0	28	M	SS00015
FH4	4	4	MAH00184	14:16	6/10/2015	9457	157.62	16:53:37	6/10/2015 16:53:37	16	5	GC	PRED				0	0	0	0	77	166	149	28	0	0	28	S	SMALL FL TRAPPED UNDERNEATHER TRAP, BETWEEN WOODEN SLAT, BEING EATEN
FH4	4	4	MAH00184	14:16	6/10/2015	9502	158.37	16:54:22	6/10/2015 16:54:22	16	50	GC	APP1				1	0	0	1	77	167	150	28	0	0	28	S
FH4	4	4	MAH00184	14:16	6/10/2015	9651	160.85	16:56:51	6/10/2015 16:56:51	19	19	CD	APP4				1	0	0	0	77	168	150	28	0	0	28	M
FH4	4	4	MAH00184	14:16	6/10/2015	9662	161.03	16:57:02	6/10/2015 16:57:02	19	30	GC	APP1				1	0	0	1	77	169	151	28	0	0	28	S
FH4	4	4	MAH00184	14:16	6/10/2015	9676	161.27	16:57:16	6/10/2015 16:57:16	19	44	GC	ATT2		131	CTA	0	1	1	0	78	169	151	28	0	0	28	S	CONTACTED ENTRY SLIT BUT MADE LIMITED ATTEMPT BEFORE LEAVING
FH4	4	4	MAH00184	14:16	6/10/2015	9763	162.72	16:58:43	6/10/2015 16:58:43	21	11	GC	APP2				1	0	0	1	78	170	152	28	0	0	28	S
FH4	4	4	MAH00184	14:16	6/10/2015	9767	162.78	16:58:47	6/10/2015 16:58:47	21	15	GC	APP2				1	0	0	1	78	171	153	28	0	0	28	S
FH4	4	4	MAH00184	14:16	6/10/2015	9773	162.88	16:58:53	6/10/2015 16:58:53	21	21	GC	AGG				0	0	0	0	78	171	153	28	0	0	28		2 SMALL GCS CHASING EACH OTHER IN CIRCLES
FH4	4	4	MAH00184	14:16	6/10/2015	9782	163.03	16:59:02	6/10/2015 16:59:02	21	30	GC	APP2				1	0	0	1	78	172	154	28	0	0	28	S
FH4	4	4	MAH00184	14:16	6/10/2015	9806	163.43	16:59:26	6/10/2015 16:59:26	21	54	GC	APP2				1	0	0	1	78	173	155	28	0	0	28	S
FH4	4	4	MAH00184	14:16	6/10/2015	9821	163.68	16:59:41	6/10/2015 16:59:41	22	9	GC	ATT2		178	TES	0	1	1	0	79	173	155	28	0	0	28	S	HAD TROUBLE ENTER SLIT
FH4	4	4	MAH00184	14:16	6/10/2015	9832	163.87	16:59:52	6/10/2015 16:59:52	22	20	GC	ATT2		195	TES	0	1	1	0	80	173	155	28	0	0	28	S	COULDN'T GET LEGS THROUGH
FH4	4	4	MAH00184	14:16	6/10/2015	9927	165.45	17:01:27	6/10/2015 17:01:27	23	55	GC	APP1				1	0	0	1	80	174	156	28	0	0	28	S
FH4	4	4	MAH00184	14:16	6/10/2015	9991	166.52	17:02:31	6/10/2015 17:02:31	24	59	GC	APP1				1	0	0	1	80	175	157	28	0	0	28	S
FH4	4	4	MAH00184	14:16	6/10/2015	10031	167.18	17:03:11	6/10/2015 17:03:11	25	39	GC	APP1				1	0	0	1	80	176	158	28	0	0	28	S
FH4	4	4	MAH00184	14:16	6/10/2015	10141	169.02	17:05:01	6/10/2015 17:05:01	27	29	GC	ATT1		127	TES	0	1	1	0	81	176	158	28	0	0	28	S	LEGS COULDN'T GET THROUGH ENTRY SLIT
FH4	4	4	MAH00184	14:16	6/10/2015	10174	169.57	17:05:34	6/10/2015 17:05:34	28	2	GC	ATT1		17	TA	0	1	1	0	82	176	158	28	0	0	28	S
FH4	4	4	MAH00184	14:16	6/10/2015	10183	169.72	17:05:43	6/10/2015 17:05:43	28	11	GC	APP3				1	0	0	1	82	177	159	28	0	0	28	S
FH4	4	4	MAH00184	14:16	6/10/2015	10194	169.9	17:05:54	6/10/2015 17:05:54	28	22	GC	APP3				1	0	0	1	82	178	160	28	0	0	28	S
FH4	4	4	MAH00184	14:16	6/10/2015	10198	169.97	17:05:58	6/10/2015 17:05:58	28	26	GC	APP3				1	0	0	1	82	179	161	28	0	0	28	S
FH4	4	4	MAH00184	14:16	6/10/2015	10231	170.52	17:06:31	6/10/2015 17:06:31	28	59	CD	APP2				1	0	0	0	82	180	161	28	0	0	28	S
FH4	4	4	MAH00184	14:16	6/10/2015	10232	170.53	17:06:32	6/10/2015 17:06:32	29	0	CD	APP2				1	0	0	0	82	181	161	28	0	0	28	S
FH4	4	4	MAH00184	14:16	6/10/2015	10259	170.98	17:06:59	6/10/2015 17:06:59	29	27	GC	APP1				1	0	0	1	82	182	162	28	0	0	28	S
FH4	4	4	MAH00184	14:16	6/10/2015	10285	171.42	17:07:25	6/10/2015 17:07:25	29	53	GC	ATT2		111	TA	0	1	1	0	83	182	162	28	0	0	28	M
FH4	4	4	MAH00184	14:16	6/10/2015	10304	171.73	17:07:44	6/10/2015 17:07:44	30	12	GC	APP1				1	0	0	1	83	183	163	28	0	0	28	S
FH4	4	4	MAH00184	14:16	6/10/2015	10314	171.9	17:07:54	6/10/2015 17:07:54	30	22	CD	APP2				1	0	0	0	83	184	163	28	0	0	28	S
FH4	4	4	MAH00184	14:16	6/10/2015	10354	172.57	17:08:34	6/10/2015 17:08:34	31	2	GC	ATT2		80	TA	0	1	1	0	84	184	163	28	0	0	28	S
FH4	4	4	MAH00184	14:16	6/10/2015	10421	173.68	17:09:41	6/10/2015 17:09:41	32	9	GC	ATT2		21	TA	0	1	1	0	85	184	163	28	0	0	28	S
FH4	4	4	MAH00184	14:16	6/10/2015	10447	174.12	17:10:07	6/10/2015 17:10:07	32	35	GC	APP2				1	0	0	1	85	185	164	28	0	0	28	S
FH4	4	4	MAH00184	14:16	6/10/2015	10471	174.52	17:10:31	6/10/2015 17:10:31	32	59	GC	ATT2	56			0	1	1	0	86	185	164	29	1	1	29	S
FH4	4	4	MAH00184	14:16	6/10/2015	10474	174.57	17:10:34	6/10/2015 17:10:34	33	2	GC	ATT1	92			0	1	1	0	87	185	164	30	1	1	30	M
FH4	4	4	MAH00184	14:16	6/10/2015	10532	175.53	17:11:32	6/10/2015 17:11:32	34	0	GC	APP2				1	0	0	1	87	186	165	30	0	0	30	S
FH4	4	4	MAH00184	14:16	6/10/2015	10565	176.08	17:12:05	6/10/2015 17:12:05	34	33	GC	APP4				1	0	0	1	87	187	166	30	0	0	30	S
FH4	4	4	MAH00184	14:16	6/10/2015	10576	176.27	17:12:16	6/10/2015 17:12:16	34	44	GC	APP2				1	0	0	1	87	188	167	30	0	0	30	S
FH4	4	4	MAH00184	14:16	6/10/2015	10615	176.92	17:12:55	6/10/2015 17:12:55	35	23		END				0	0	0	0	87	188	167	30	0	0	30
FH4	4	5	MAH00185	14:16	6/10/2015	10630	177.17	17:13:10	6/10/2015 17:13:10	0	15	GC	APP1				1	0	0	1	87	189	168	30	0	0	30	S
FH4	4	5	MAH00185	14:16	6/10/2015	10651	177.52	17:13:31	6/10/2015 17:13:31	0	36	GC	APP1				1	0	0	1	87	190	169	30	0	0	30	S
FH4	4	5	MAH00185	14:16	6/10/2015	10652	177.53	17:13:32	6/10/2015 17:13:32	0	37	GC	APP1				1	0	0	1	87	191	170	30	0	0	30	S
FH4	4	5	MAH00185	14:16	6/10/2015	10675	177.92	17:13:55	6/10/2015 17:13:55	1	0	GC	APP1				1	0	0	1	87	192	171	30	0	0	30	S
FH4	4	5	MAH00185	14:16	6/10/2015	10679	177.98	17:13:59	6/10/2015 17:13:59	1	4	GC	APP4				1	0	0	1	87	193	172	30	0	0	30	S
FH4	4	5	MAH00185	14:16	6/10/2015	10829	180.48	17:16:29	6/10/2015 17:16:29	3	34	GC	ATT1	31			0	1	1	0	88	193	172	31	1	1	31	S	SUCCESSFUL ENTRY, BUT WAS PROBABLY DUE TO AGG GC SCARING INTO TRAP
FH4	4	5	MAH00185	14:16	6/10/2015	10898	181.63	17:17:38	6/10/2015 17:17:38	4	43	GC	APP4				1	0	0	1	88	194	173	31	0	0	31	S
FH4	4	5	MAH00185	14:16	6/10/2015	10941	182.35	17:18:21	6/10/2015 17:18:21	5	26	GC	APP2				1	0	0	1	88	195	174	31	0	0	31	S
FH4	4	5	MAH00185	14:16	6/10/2015	10955	182.58	17:18:35	6/10/2015 17:18:35	5	40	GC	APP1				1	0	0	1	88	196	175	31	0	0	31	S
FH4	4	5	MAH00185	14:16	6/10/2015	10977	182.95	17:18:57	6/10/2015 17:18:57	6	2	GC	ATT2	217			0	1	1	0	89	196	175	32	1	1	32	S	TES
FH4	4	5	MAH00185	14:16	6/10/2015	10985	183.08	17:19:05	6/10/2015 17:19:05	6	10	GC	APP1				1	0	0	1	89	197	176	32	0	0	32	S
FH4	4	5	MAH00185	14:16	6/10/2015	10988	183.13	17:19:08	6/10/2015 17:19:08	6	13	FL	APP1				1	0	0	0	89	198	176	32	0	0	32	S
FH4	4	5	MAH00185	14:16	6/10/2015	11045	184.08	17:20:05	6/10/2015 17:20:05	7	10	FL	APP1				1	0	0	0	89	199	176	32	0	0	32	S
FH4	4	5	MAH00185	14:16	6/10/2015	11190	186.5	17:22:30	6/10/2015 17:22:30	9	35	GC	ATT1	82			0	1	1	0	90	199	176	33	1	1	33	S
FH4	4	5	MAH00185	14:16	6/10/2015	11239	187.32	17:23:19	6/10/2015 17:23:19	10	24	GC	APP4				1	0	0	1	90	200	177	33	0	0	33	S
FH4	4	5	MAH00185	14:16	6/10/2015	11272	187.87	17:23:52	6/10/2015 17:23:52	10	57	GC	APP4				1	0	0	1	90	201	178	33	0	0	33	S
FH4	4	5	MAH00185	14:16	6/10/2015	11388	189.8	17:25:48	6/10/2015 17:25:48	12	53	GC	APP2				1	0	0	1	90	202	179	33	0	0	33	S
FH4	4	5	MAH00185	14:16	6/10/2015	11403	190.05	17:26:03	6/10/2015 17:26:03	13	8	GC	APP4				1	0	0	1	90	203	180	33	0	0	33	S
FH4	4	5	MAH00185	14:16	6/10/2015	11449	190.82	17:26:49	6/10/2015 17:26:49	13	54	GC	ATT1		90	TA	0	1	1	0	91	203	180	33	0	0	33	S
FH4	4	5	MAH00185	14:16	6/10/2015	11450	190.83	17:26:50	6/10/2015 17:26:50	13	55	GC	APP1				1	0	0	1	91	204	181	33	0	0	33	S
FH4	4	5	MAH00185	14:16	6/10/2015	11465	191.08	17:27:05	6/10/2015 17:27:05	14	10	GC	APP3				1	0	0	1	91	205	182	33	0	0	33	S
FH4	4	5	MAH00185	14:16	6/10/2015	11484	191.4	17:27:24	6/10/2015 17:27:24	14	29	GC	APP1				1	0	0	1	91	206	183	33	0	0	33	S
FH4	4	5	MAH00185	14:16	6/10/2015	11519	191.98	17:27:59	6/10/2015 17:27:59	15	4	GC	APP1				1	0	0	1	91	207	184	33	0	0	33	S
FH4	4	5	MAH00185	14:16	6/10/2015	11559	192.65	17:28:39	6/10/2015 17:28:39	15	44	GC	ATT1		63	CTA	0	1	1	0	92	207	184	33	0	0	33	S
FH4	4	5	MAH00185	14:16	6/10/2015	11584	193.07	17:29:04	6/10/2015 17:29:04	16	9	GC	APP2				1	0	0	1	92	208	185	33	0	0	33	S
FH4	4	5	MAH00185	14:16	6/10/2015	11586	193.1	17:29:06	6/10/2015 17:29:06	16	11	GC	APP4				1	0	0	1	92	209	186	33	0	0	33	S
FH4	4	5	MAH00185	14:16	6/10/2015	11587	193.12	17:29:07	6/10/2015 17:29:07	16	12	GC	APP1				1	0	0	1	92	210	187	33	0	0	33	S
FH4	4	5	MAH00185	14:16	6/10/2015	11659	194.32	17:30:19	6/10/2015 17:30:19	17	24	GC	ATT2		60	TA	0	1	1	0	93	210	187	33	0	0	33	S
FH4	4	5	MAH00185	14:16	6/10/2015	11689	194.82	17:30:49	6/10/2015 17:30:49	17	54	GC	APP1				1	0	0	1	93	211	188	33	0	0	33	S
FH4	4	5	MAH00185	14:16	6/10/2015	11701	195.02	17:31:01	6/10/2015 17:31:01	18	6	GC	ATT2		68	TA	0	1	1	0	94	211	188	33	0	0	33	S
FH4	4	5	MAH00185	14:16	6/10/2015	11740	195.67	17:31:40	6/10/2015 17:31:40	18	45	GC	APP3				1	0	0	1	94	212	189	33	0	0	33	S
FH4	4	5	MAH00185	14:16	6/10/2015	11748	195.8	17:31:48	6/10/2015 17:31:48	18	53	GC	APP1				1	0	0	1	94	213	190	33	0	0	33	S
FH4	4	5	MAH00185	14:16	6/10/2015	11778	196.3	17:32:18	6/10/2015 17:32:18	19	23	GC	APP3				1	0	0	1	94	214	191	33	0	0	33	S
FH4	4	5	MAH00185	14:16	6/10/2015	11793	196.55	17:32:33	6/10/2015 17:32:33	19	38	GC	ATT2		66	TA	0	1	1	0	95	214	191	33	0	0	33	S
FH4	4	5	MAH00185	14:16	6/10/2015	11850	197.5	17:33:30	6/10/2015 17:33:30	20	35	GC	APP1				1	0	0	1	95	215	192	33	0	0	33	S
FH4	4	5	MAH00185	14:16	6/10/2015	11868	197.8	17:33:48	6/10/2015 17:33:48	20	53	GC	APP1				1	0	0	1	95	216	193	33	0	0	33	S
FH4	4	5	MAH00185	14:16	6/10/2015	11869	197.82	17:33:49	6/10/2015 17:33:49	20	54	GC	APP1				1	0	0	1	95	217	194	33	0	0	33	S
FH4	4	5	MAH00185	14:16	6/10/2015	11917	198.62	17:34:37	6/10/2015 17:34:37	21	42	GC	APP1				1	0	0	1	95	218	195	33	0	0	33	S
FH4	4	5	MAH00185	14:16	6/10/2015	11971	199.52	17:35:31	6/10/2015 17:35:31	22	36	GC	APP2				1	0	0	1	95	219	196	33	0	0	33	S
FH4	4	5	MAH00185	14:16	6/10/2015	12001	200.02	17:36:01	6/10/2015 17:36:01	23	6	GC	APP1				1	0	0	1	95	220	197	33	0	0	33	S
FH4	4	5	MAH00185	14:16	6/10/2015	12005	200.08	17:36:05	6/10/2015 17:36:05	23	10	GC	APP2				1	0	0	1	95	221	198	33	0	0	33	S
FH4	4	5	MAH00185	14:16	6/10/2015	12030	200.5	17:36:30	6/10/2015 17:36:30	23	35	GC	ATT1		48	TA	0	1	1	0	96	221	198	33	0	0	33	S
FH4	4	5	MAH00185	14:16	6/10/2015	12032	200.53	17:36:32	6/10/2015 17:36:32	23	37	GC	APP2				1	0	0	1	96	222	199	33	0	0	33	S
FH4	4	5	MAH00185	14:16	6/10/2015	12121	202.02	17:38:01	6/10/2015 17:38:01	25	6	GC	APP4				1	0	0	1	96	223	200	33	0	0	33	S
FH4	4	5	MAH00185	14:16	6/10/2015	12123	202.05	17:38:03	6/10/2015 17:38:03	25	8	FL	APP4				1	0	0	0	96	224	200	33	0	0	33	S
FH4	4	5	MAH00185	14:16	6/10/2015	12127	202.12	17:38:07	6/10/2015 17:38:07	25	12	GC	APP4				1	0	0	1	96	225	201	33	0	0	33	M
FH4	4	5	MAH00185	14:16	6/10/2015	12150	202.5	17:38:30	6/10/2015 17:38:30	25	35		NOTE				0	0	0	0	96	225	201	33	0	0	33		FEEDING FRENZY OF GC FIGHTING OVER TRAPPED FL, MAKING ANALYSIS DIFFICULT. SS 00018-19
FH4	4	5	MAH00185	14:16	6/10/2015	12189	203.15	17:39:09	6/10/2015 17:39:09	26	14	GC	APP4				1	0	0	1	96	226	202	33	0	0	33	S
FH4	4	5	MAH00185	14:16	6/10/2015	12190	203.17	17:39:10	6/10/2015 17:39:10	26	15	GC	APP4				1	0	0	1	96	227	203	33	0	0	33	S
FH4	4	5	MAH00185	14:16	6/10/2015	12191	203.18	17:39:11	6/10/2015 17:39:11	26	16	GC	APP4				1	0	0	1	96	228	204	33	0	0	33	S
FH4	4	5	MAH00185	14:16	6/10/2015	12189	203.15	17:39:09	6/10/2015 17:39:09	26	14	FL	APP2				1	0	0	0	96	229	204	33	0	0	33	L
FH4	4	5	MAH00185	14:16	6/10/2015	12218	203.63	17:39:38	6/10/2015 17:39:38	26	43	CD	APP4				1	0	0	0	96	230	204	33	0	0	33	S
FH4	4	5	MAH00185	14:16	6/10/2015	12235	203.92	17:39:55	6/10/2015 17:39:55	27	0	GC	APP1				1	0	0	1	96	231	205	33	0	0	33	S
FH4	4	5	MAH00185	14:16	6/10/2015	12236	203.93	17:39:56	6/10/2015 17:39:56	27	1	GC	APP1				1	0	0	1	96	232	206	33	0	0	33	S
FH4	4	5	MAH00185	14:16	6/10/2015	12272	204.53	17:40:32	6/10/2015 17:40:32	27	37	GC	APP4				1	0	0	1	96	233	207	33	0	0	33	S
FH4	4	5	MAH00185	14:16	6/10/2015	12529	208.82	17:44:49	6/10/2015 17:44:49	31	54	GC	APP3				1	0	0	1	96	234	208	33	0	0	33	S
FH4	4	5	MAH00185	14:16	6/10/2015	12680	211.33	17:47:20	6/10/2015 17:47:20	34	25	FL	APP3				1	0	0	0	96	235	208	33	0	0	33	M
FH4	4	5	MAH00185	14:16	6/10/2015	12715	211.92	17:47:55	6/10/2015 17:47:55	35	0	FL	APP3				1	0	0	0	96	236	208	33	0	0	33	M	THIS IS A UNIQUE INDIVIDUAL
FH4	4	5	MAH00185	14:16	6/10/2015	12730	212.17	17:48:10	6/10/2015 17:48:10	35	15	FL	ATT1	2			0	1	0	0	96	236	208	34	1	0	33	M	FL SWIMS INTO TRAP!!
FH4	4	5	MAH00185	14:16	6/10/2015	12738	212.3	17:48:18	6/10/2015 17:48:18	35	23		END				0	0	0	0	96	236	208	34	0	0	33
FH4	4	6	MAH00186	14:16	6/10/2015	12817	213.62	17:49:37	6/10/2015 17:49:37	1	19	GC	APP4				1	0	0	1	96	237	209	34	0	0	33	M
FH4	4	6	MAH00186	14:16	6/10/2015	12935	215.58	17:51:35	6/10/2015 17:51:35	3	17	GC	APP3				1	0	0	1	96	238	210	34	0	0	33	S
FH4	4	6	MAH00186	14:16	6/10/2015	12967	216.12	17:52:07	6/10/2015 17:52:07	3	49	GC	ATT2		41	TES	0	1	1	0	97	238	210	34	0	0	33	S
FH4	4	6	MAH00186	14:16	6/10/2015	13040	217.33	17:53:20	6/10/2015 17:53:20	5	2	GC	APP1				1	0	0	1	97	239	211	34	0	0	33	S
FH4	4	6	MAH00186	14:16	6/10/2015	13189	219.82	17:55:49	6/10/2015 17:55:49	7	31	GC	APP2				1	0	0	1	97	240	212	34	0	0	33	S
FH4	4	6	MAH00186	14:16	6/10/2015	13191	219.85	17:55:51	6/10/2015 17:55:51	7	33	GC	APP2				1	0	0	1	97	241	213	34	0	0	33	S
FH4	4	6	MAH00186	14:16	6/10/2015	13285	221.42	17:57:25	6/10/2015 17:57:25	9	7	GC	APP2				1	0	0	1	97	242	214	34	0	0	33	S
FH4	4	6	MAH00186	14:16	6/10/2015	13347	222.45	17:58:27	6/10/2015 17:58:27	10	9	GC	APP3				1	0	0	1	97	243	215	34	0	0	33	S
FH4	4	6	MAH00186	14:16	6/10/2015	13362	222.7	17:58:42	6/10/2015 17:58:42	10	24	GC	APP2				1	0	0	1	97	244	216	34	0	0	33	S
FH4	4	6	MAH00186	14:16	6/10/2015	13389	223.15	17:59:09	6/10/2015 17:59:09	10	51	FL	APP2				1	0	0	0	97	245	216	34	0	0	33	M
FH4	4	6	MAH00186	14:16	6/10/2015	13459	224.32	18:00:19	6/10/2015 18:00:19	12	1	FL	APP2				1	0	0	0	97	246	216	34	0	0	33	M
FH4	4	6	MAH00186	14:16	6/10/2015	13470	224.5	18:00:30	6/10/2015 18:00:30	12	12		NOTE				0	0	0	0	97	246	216	34	0	0	33		SS00021 - 2 FL IN THE FOV
FH4	4	6	MAH00186	14:16	6/10/2015	13700	228.33	18:04:20	6/10/2015 18:04:20	16	2	GC	ATT2		85	TA	0	1	1	0	98	246	216	34	0	0	33	M
FH4	4	6	MAH00186	14:16	6/10/2015	13763	229.38	18:05:23	6/10/2015 18:05:23	17	5	FL	APP4				1	0	0	0	98	247	216	34	0	0	33	M
FH4	4	6	MAH00186	14:16	6/10/2015	14024	233.73	18:09:44	6/10/2015 18:09:44	21	26		NOTE				0	0	0	0	98	247	216	34	0	0	33		CD STUCK IN TRAP IS GETTING TORN UP, PELVIC FINS SHREDDED
FH4	4	6	MAH00186	14:16	6/10/2015	14039	233.98	18:09:59	6/10/2015 18:09:59	21	41	GC	APP4				1	0	0	1	98	248	217	34	0	0	33	S
FH4	4	6	MAH00186	14:16	6/10/2015	14255	237.58	18:13:35	6/10/2015 18:13:35	25	17	GC	APP4				1	0	0	1	98	249	218	34	0	0	33	S
FH4	4	6	MAH00186	14:16	6/10/2015	14373	239.55	18:15:33	6/10/2015 18:15:33	27	15	GC	APP1				1	0	0	1	98	250	219	34	0	0	33	S
FH4	4	6	MAH00186	14:16	6/10/2015	14374	239.57	18:15:34	6/10/2015 18:15:34	27	16	GC	APP4				1	0	0	1	98	251	220	34	0	0	33	S
FH4	4	6	MAH00186	14:16	6/10/2015	14375	239.58	18:15:35	6/10/2015 18:15:35	27	17	GC	APP3				1	0	0	1	98	252	221	34	0	0	33	S
FH4	4	6	MAH00186	14:16	6/10/2015	14436	240.6	18:16:36	6/10/2015 18:16:36	28	18	GC	APP3				1	0	0	1	98	253	222	34	0	0	33	S
FH4	4	6	MAH00186	14:16	6/10/2015	14494	241.57	18:17:34	6/10/2015 18:17:34	29	16	GC	APP4				1	0	0	1	98	254	223	34	0	0	33	S
FH4	4	6	MAH00186	14:16	6/10/2015	14511	241.85	18:17:51	6/10/2015 18:17:51	29	33	GC	APP4				1	0	0	1	98	255	224	34	0	0	33	S
FH4	4	6	MAH00186	14:16	6/10/2015	14597	243.28	18:19:17	6/10/2015 18:19:17	30	59	GC	APP4				1	0	0	1	98	256	225	34	0	0	33	S
FH4	4	6	MAH00186	14:16	6/10/2015	14678	244.63	18:20:38	6/10/2015 18:20:38	32	20	GC	ATT2		83	TA	0	1	1	0	99	256	225	34	0	0	33	S
FH4	4	6	MAH00186	14:16	6/10/2015	14687	244.78	18:20:47	6/10/2015 18:20:47	32	29	GC	APP1				1	0	0	1	99	257	226	34	0	0	33	S
FH4	4	6	MAH00186	14:16	6/10/2015	14714	245.23	18:21:14	6/10/2015 18:21:14	32	56	GC	APP1				1	0	0	1	99	258	227	34	0	0	33	S
FH4	4	6	MAH00186	14:16	6/10/2015	14761	246.02	18:22:01	6/10/2015 18:22:01	33	43	GC	APP3				1	0	0	1	99	259	228	34	0	0	33	S
FH4	4	6	MAH00186	14:16	6/10/2015	14861	247.68	18:23:41	6/10/2015 18:23:41	35	23		END				0	0	0	0	99	259	228	34	0	0	33
FH4	4	7	MAH00187	14:16	6/10/2015	14920	248.67	18:24:40	6/10/2015 18:24:40	0	59	GC	ATT1		59	TES	0	1	1	0	100	259	228	34	0	0	33	M
FH4	4	7	MAH00187	14:16	6/10/2015	14925	248.75	18:24:45	6/10/2015 18:24:45	1	4	FL	APP1				1	0	0	0	100	260	228	34	0	0	33	L
FH4	4	7	MAH00187	14:16	6/10/2015	14978	249.63	18:25:38	6/10/2015 18:25:38	1	57	GC	APP4				1	0	0	1	100	261	229	34	0	0	33	S
FH4	4	7	MAH00187	14:16	6/10/2015	14991	249.85	18:25:51	6/10/2015 18:25:51	2	10	GC	ATT1		39	TA	0	1	1	0	101	261	229	34	0	0	33	S	GOT DISTRACTED BY THE CD IN THE TRAP AND TURNED AROUND
FH4	4	7	MAH00187	14:16	6/10/2015	15019	250.32	18:26:19	6/10/2015 18:26:19	2	38	GC	APP3				1	0	0	1	101	262	230	34	0	0	33	S
FH4	4	7	MAH00187	14:16	6/10/2015	15051	250.85	18:26:51	6/10/2015 18:26:51	3	10	GC	APP3				1	0	0	1	101	263	231	34	0	0	33	S
FH4	4	7	MAH00187	14:16	6/10/2015	15162	252.7	18:28:42	6/10/2015 18:28:42	5	1	GC	ATT1		26	TA	0	1	1	0	102	263	231	34	0	0	33	M
FH4	4	7	MAH00187	14:16	6/10/2015	15194	253.23	18:29:14	6/10/2015 18:29:14	5	33	GC	ATT2		37	TA	0	1	1	0	103	263	231	34	0	0	33	S
FH4	4	7	MAH00187	14:16	6/10/2015	15292	254.87	18:30:52	6/10/2015 18:30:52	7	11	GC	ATT2	155			0	1	1	0	104	263	231	35	1	1	34	S
FH4	4	7	MAH00187	14:16	6/10/2015	15333	255.55	18:31:33	6/10/2015 18:31:33	7	52	GC	ATT2	118			0	1	1	0	105	263	231	36	1	1	35	S
FH4	4	7	MAH00187	14:16	6/10/2015	15490	258.17	18:34:10	6/10/2015 18:34:10	10	29	GC	APP4				1	0	0	1	105	264	232	36	0	0	35	S
FH4	4	7	MAH00187	14:16	6/10/2015	15704	261.73	18:37:44	6/10/2015 18:37:44	14	3	GC	APP2				1	0	0	1	105	265	233	36	0	0	35	S
FH4	4	7	MAH00187	14:16	6/10/2015	15761	262.68	18:38:41	6/10/2015 18:38:41	15	0	GC	ATT2		68	TES	0	1	1	0	106	265	233	36	0	0	35	M
FH4	4	7	MAH00187	14:16	6/10/2015	15809	263.48	18:39:29	6/10/2015 18:39:29	15	48	GC	ATT1	8			0	1	1	0	107	265	233	37	1	1	36	S	FAST ENTRY!!
FH4	4	7	MAH00187	14:16	6/10/2015	16145	269.08	18:45:05	6/10/2015 18:45:05	21	24	GC	APP2				1	0	0	1	107	266	234	37	0	0	36	S
FH4	4	7	MAH00187	14:16	6/10/2015	16547	275.78	18:51:47	6/10/2015 18:51:47	28	6	GC	ATT2		124	CTA	0	1	1	0	108	266	234	37	0	0	36	S	WALKED IN, WALKED ALONG ENTRY SLIT, LEFT OPPOSITE SIDE
FH4	4	7	MAH00187	14:16	6/10/2015	16861	281.02	18:57:01	6/10/2015 18:57:01	33	20	FL	APP1				1	0	0	0	108	267	234	37	0	0	36	S
FH4	4	7	MAH00187	14:16	6/10/2015	16984	283.07	18:59:04	6/10/2015 18:59:04	35	23		END				0	0	0	0	108	267	234	37	0	0	36
FH4	4	8	MAH00188	14:16	6/10/2015	17016	283.6	18:59:36	6/10/2015 18:59:36	0	32	GC	APP2				1	0	0	1	108	268	235	37	0	0	36	S
FH4	4	8	MAH00188	14:16	6/10/2015	17612	293.53	19:09:32	6/10/2015 19:09:32	10	28	GC	APP3				1	0	0	1	108	269	236	37	0	0	36	S
FH4	4	8	MAH00188	14:16	6/10/2015	17707	295.12	19:11:07	6/10/2015 19:11:07	12	3	GC	APP2				1	0	0	1	108	270	237	37	0	0	36	S
FH4	4	8	MAH00188	14:16	6/10/2015	17769	296.15	19:12:09	6/10/2015 19:12:09	13	5	GC	APP3				1	0	0	1	108	271	238	37	0	0	36	S
FH4	4	8	MAH00188	14:16	6/10/2015	18477	307.95	19:23:57	6/10/2015 19:23:57	24	53	FL	APP3				1	0	0	0	108	272	238	37	0	0	36	L
FH4	4	8	MAH00188	14:16	6/10/2015	18544	309.07	19:25:04	6/10/2015 19:25:04	26	0	GC	APP1				1	0	0	1	108	273	239	37	0	0	36	S
FH4	4	8	MAH00188	14:16	6/10/2015	18586	309.77	19:25:46	6/10/2015 19:25:46	26	42	GC	APP4				1	0	0	1	108	274	240	37	0	0	36	M
FH4	4	8	MAH00188	14:16	6/10/2015	18759	312.65	19:28:39	6/10/2015 19:28:39	29	35	FL	APP3				1	0	0	0	108	275	240	37	0	0	36	S
FH4	4	8	MAH00188	14:16	6/10/2015	18861	314.35	19:30:21	6/10/2015 19:30:21	31	17	FL	APP4				1	0	0	0	108	276	240	37	0	0	36	M
FH4	4	8	MAH00188	14:16	6/10/2015	19061	317.68	19:33:41	6/10/2015 19:33:41	34	37	GC	APP1				1	0	0	1	108	277	241	37	0	0	36	S
FH4	4	8	MAH00188	14:16	6/10/2015	19107	318.45	19:34:27	6/10/2015 19:34:27	35	23		END				0	0	0	0	108	277	241	37	0	0	36
FH4	4	9	MAH00189	14:16	6/10/2015	19131	318.85	19:34:51	6/10/2015 19:34:51	0	24	GC	APP4				1	0	0	1	108	278	242	37	0	0	36	S
FH4	4	9	MAH00189	14:16	6/10/2015	19157	319.28	19:35:17	6/10/2015 19:35:17	0	50	GC	APP3				1	0	0	1	108	279	243	37	0	0	36	S
FH4	4	9	MAH00189	14:16	6/10/2015	19177	319.62	19:35:37	6/10/2015 19:35:37	1	10	FL	APP4				1	0	0	0	108	280	243	37	0	0	36	L
FH4	4	9	MAH00189	14:16	6/10/2015	19213	320.22	19:36:13	6/10/2015 19:36:13	1	46	GC	APP4				1	0	0	1	108	281	244	37	0	0	36	S
FH4	4	9	MAH00189	14:16	6/10/2015	19225	320.42	19:36:25	6/10/2015 19:36:25	1	58	GC	ATT1		37	TES	0	1	1	0	109	281	244	37	0	0	36	S	QUICK ENTRY, COULDN'T GET THROUGH SLIT, MOVED ALONG SLIT AND LEFT
FH4	4	9	MAH00189	14:16	6/10/2015	19228	320.47	19:36:28	6/10/2015 19:36:28	2	1	GC	ATT1		62	TES	0	1	1	0	110	281	244	37	0	0	36	M	LEGS GOT TANGLED, ENDED UP ON ROOF AND LEFT ENTRANCE TUNNEL
FH4	4	9	MAH00189	14:16	6/10/2015	19294	321.57	19:37:34	6/10/2015 19:37:34	3	7	GC	ATT1		21	CTA	0	1	1	0	111	281	244	37	0	0	36	S	WALKED ALONG ENTRY THEN LEFT
FH4	4	9	MAH00189	14:16	6/10/2015	19380	323	19:39:00	6/10/2015 19:39:00	4	33	FL	APP1				1	0	0	0	111	282	244	37	0	0	36	L
FH4	4	9	MAH00189	14:16	6/10/2015	19409	323.48	19:39:29	6/10/2015 19:39:29	5	2	GC	ATT1		47	TES	0	1	1	0	112	282	244	37	0	0	36	S
FH4	4	9	MAH00189	14:16	6/10/2015	19494	324.9	19:40:54	6/10/2015 19:40:54	6	27	FL	APP3				1	0	0	0	112	283	244	37	0	0	36	L	WHITE SPOTS ON FL! SS00022
FH4	4	9	MAH00189	14:16	6/10/2015	19743	329.05	19:45:03	6/10/2015 19:45:03	10	36	GC	APP3				1	0	0	1	112	284	245	37	0	0	36	S
FH4	4	9	MAH00189	14:16	6/10/2015	19867	331.12	19:47:07	6/10/2015 19:47:07	12	40	GC	APP2				1	0	0	1	112	285	246	37	0	0	36	S
FH4	4	9	MAH00189	14:16	6/10/2015	20145	335.75	19:51:45	6/10/2015 19:51:45	17	18	GC	APP3				1	0	0	1	112	286	247	37	0	0	36	S
FH4	4	9	MAH00189	14:16	6/10/2015	20240	337.33	19:53:20	6/10/2015 19:53:20	18	53	GC	APP3				1	0	0	1	112	287	248	37	0	0	36	S
FH4	4	9	MAH00189	14:16	6/10/2015	20395	339.92	19:55:55	6/10/2015 19:55:55	21	28	GC	ATT2		64	TA	0	1	1	0	113	287	248	37	0	0	36	S
FH4	4	9	MAH00189	14:16	6/10/2015	20507	341.78	19:57:47	6/10/2015 19:57:47	23	20	GC	APP1				1	0	0	1	113	288	249	37	0	0	36	S
FH4	4	9	MAH00189	14:16	6/10/2015	20552	342.53	19:58:32	6/10/2015 19:58:32	24	5	FL	APP1				1	0	0	0	113	289	249	37	0	0	36	S
FH4	4	9	MAH00189	14:16	6/10/2015	20694	344.9	20:00:54	6/10/2015 20:00:54	26	27	FL	APP2				1	0	0	0	113	290	249	37	0	0	36	M
FH4	4	9	MAH00189	14:16	6/10/2015	20998	349.97	20:05:58	6/10/2015 20:05:58	31	31	GC	APP1				1	0	0	1	113	291	250	37	0	0	36	S
FH4	4	9	MAH00189	14:16	6/10/2015	21230	353.83	20:09:50	6/10/2015 20:09:50	35	23		END				0	0	0	0	113	291	250	37	0	0	36
FH4	4	10	MAH00190	14:16	6/10/2015	21358	355.97	20:11:58	6/10/2015 20:11:58	2	8	GC	APP2				1	0	0	1	113	292	251	37	0	0	36	S
FH4	4	10	MAH00190	14:16	6/10/2015	21410	356.83	20:12:50	6/10/2015 20:12:50	3	0	CD	APP2				1	0	0	0	113	293	251	37	0	0	36	M
FH4	4	10	MAH00190	14:16	6/10/2015	21516	358.6	20:14:36	6/10/2015 20:14:36	4	46	GC	ATT1		51	CTA	0	1	1	0	114	293	251	37	0	0	36	S
FH4	4	10	MAH00190	14:16	6/10/2015	21823	363.72	20:19:43	6/10/2015 20:19:43	9	53	GC	ATT2	28			0	1	1	0	115	293	251	38	1	1	37	S
FH4	4	10	MAH00190	14:16	6/10/2015	22225	370.42	20:26:25	6/10/2015 20:26:25	16	35	GC	APP1				1	0	0	1	115	294	252	38	0	0	37	S
FH4	4	10	MAH00190	14:16	6/10/2015	22428	373.8	20:29:48	6/10/2015 20:29:48	19	58	CD	APP1				1	0	0	0	115	295	252	38	0	0	37	S
FH4	4	10	MAH00190	14:16	6/10/2015	22429	373.82	20:29:49	6/10/2015 20:29:49	19	59	CD	APP1				1	0	0	0	115	296	252	38	0	0	37	S
FH4	4	10	MAH00190	14:16	6/10/2015	22573	376.22	20:32:13	6/10/2015 20:32:13	22	23	FL	APP2				1	0	0	0	115	297	252	38	0	0	37	S
FH4	4	10	MAH00190	14:16	6/10/2015	22613	376.88	20:32:53	6/10/2015 20:32:53	23	3	GC	APP3				1	0	0	1	115	298	253	38	0	0	37	S
FH4	4	10	MAH00190	14:16	6/10/2015	22714	378.57	20:34:34	6/10/2015 20:34:34	24	44	FL	APP1				1	0	0	0	115	299	253	38	0	0	37	S
FH4	4	10	MAH00190	14:16	6/10/2015	22731	378.85	20:34:51	6/10/2015 20:34:51	25	1	GC	APP3				1	0	0	1	115	300	254	38	0	0	37	S
FH4	4	10	MAH00190	14:16	6/10/2015	22784	379.73	20:35:44	6/10/2015 20:35:44	25	54	FL	APP4				1	0	0	0	115	301	254	38	0	0	37	S
FH4	4	10	MAH00190	14:16	6/10/2015	22897	381.62	20:37:37	6/10/2015 20:37:37	27	47	GC	ATT1		91	TA	0	1	1	0	116	301	254	38	0	0	37	M
FH4	4	10	MAH00190	14:16	6/10/2015	23137	385.62	20:41:37	6/10/2015 20:41:37	31	47	GC	ATT1	60			0	1	1	0	117	301	254	39	1	1	38	S	BACKWARDS ENTRY
FH4	4	10	MAH00190	14:16	6/10/2015	23155	385.92	20:41:55	6/10/2015 20:41:55	32	5	GC	APP3				1	0	0	1	117	302	255	39	0	0	38	S
FH4	4	10	MAH00190	14:16	6/10/2015	23312	388.53	20:44:32	6/10/2015 20:44:32	34	42	FL	APP4				1	0	0	0	117	303	255	39	0	0	38	S
FH4	4	10	MAH00190	14:16	6/10/2015	23353	389.22	20:45:13	6/10/2015 20:45:13	35	23		END				0	0	0	0	117	303	255	39	0	0	38		LAST SEGMENT, OTHERS WILL BE TOO DARK, FH4 COMPLETE
FH1	1	0	MAH00156	13:28	6/9/2015	0	0	13:28:00	6/9/2015 13:28:00	0	0		BEG				0	0	0	0	0	0	0	0	0	0	0
FH1	1	0	MAH00156	13:28	6/9/2015	104	1.73	13:29:44	6/9/2015 13:29:44	1	44		DEP				0	0	0	0	0	0	0	0	0	0	0
FH1	1	0	MAH00156	13:28	6/9/2015	137	2.28	13:30:17	6/9/2015 13:30:17	2	17	GC	APP3				1	0	0	1	0	1	1	0	0	0	0	S
FH1	1	0	MAH00156	13:28	6/9/2015	227	3.78	13:31:47	6/9/2015 13:31:47	3	47	FL	APP1				1	0	0	0	0	2	1	0	0	0	0	S
FH1	1	0	MAH00156	13:28	6/9/2015	321	5.35	13:33:21	6/9/2015 13:33:21	5	21	FL	APP1				1	0	0	0	0	3	1	0	0	0	0	L
FH1	1	0	MAH00156	13:28	6/9/2015	464	7.73	13:35:44	6/9/2015 13:35:44	7	44	FL	APP3				1	0	0	0	0	4	1	0	0	0	0	S
FH1	1	0	MAH00156	13:28	6/9/2015	496	8.27	13:36:16	6/9/2015 13:36:16	8	16	GC	APP3				1	0	0	1	0	5	2	0	0	0	0	S
FH1	1	0	MAH00156	13:28	6/9/2015	564	9.4	13:37:24	6/9/2015 13:37:24	9	24	GC	APP3				1	0	0	1	0	6	3	0	0	0	0	S
FH1	1	0	MAH00156	13:28	6/9/2015	574	9.57	13:37:34	6/9/2015 13:37:34	9	34	GC	APP3				1	0	0	1	0	7	4	0	0	0	0	M
FH1	1	0	MAH00156	13:28	6/9/2015	578	9.63	13:37:38	6/9/2015 13:37:38	9	38	GC	APP3				1	0	0	1	0	8	5	0	0	0	0	M
FH1	1	0	MAH00156	13:28	6/9/2015	630	10.5	13:38:30	6/9/2015 13:38:30	10	30	GC	ATT1		10	AGG	0	1	1	0	1	8	5	0	0	0	0	M	LEFT TO APPROACH ANOTHER GC
FH1	1	0	MAH00156	13:28	6/9/2015	641	10.68	13:38:41	6/9/2015 13:38:41	10	41	GC	APP3				1	0	0	1	1	9	6	0	0	0	0	M
FH1	1	0	MAH00156	13:28	6/9/2015	662	11.03	13:39:02	6/9/2015 13:39:02	11	2	GC	APP3				1	0	0	1	1	10	7	0	0	0	0	S
FH1	1	0	MAH00156	13:28	6/9/2015	677	11.28	13:39:17	6/9/2015 13:39:17	11	17	FL	APP3				1	0	0	0	1	11	7	0	0	0	0	S
FH1	1	0	MAH00156	13:28	6/9/2015	680	11.33	13:39:20	6/9/2015 13:39:20	11	20	GC	APP3				1	0	0	1	1	12	8	0	0	0	0	S
FH1	1	0	MAH00156	13:28	6/9/2015	702	11.7	13:39:42	6/9/2015 13:39:42	11	42	FL	ATT2		17	CTA	0	1	0	0	1	12	8	0	0	0	0	S	FL NOSES INTO ENTRANCE SLIT BUT BACKS OFF AND TURNS AROUND
FH1	1	0	MAH00156	13:28	6/9/2015	759	12.65	13:40:39	6/9/2015 13:40:39	12	39	GC	APP3				1	0	0	1	1	13	9	0	0	0	0	S
FH1	1	0	MAH00156	13:28	6/9/2015	776	12.93	13:40:56	6/9/2015 13:40:56	12	56	GC	APP3				1	0	0	1	1	14	10	0	0	0	0	S
FH1	1	0	MAH00156	13:28	6/9/2015	911	15.18	13:43:11	6/9/2015 13:43:11	15	11	GC	APP3				1	0	0	1	1	15	11	0	0	0	0	S
FH1	1	0	MAH00156	13:28	6/9/2015	949	15.82	13:43:49	6/9/2015 13:43:49	15	49	GC	APP3				1	0	0	1	1	16	12	0	0	0	0	S
FH1	1	0	MAH00156	13:28	6/9/2015	959	15.98	13:43:59	6/9/2015 13:43:59	15	59	GC	APP4				1	0	0	1	1	17	13	0	0	0	0	S
FH1	1	0	MAH00156	13:28	6/9/2015	999	16.65	13:44:39	6/9/2015 13:44:39	16	39	GC	APP3				1	0	0	1	1	18	14	0	0	0	0	S
FH1	1	0	MAH00156	13:28	6/9/2015	1002	16.7	13:44:42	6/9/2015 13:44:42	16	42	GC	APP3				1	0	0	1	1	19	15	0	0	0	0	M
FH1	1	0	MAH00156	13:28	6/9/2015	1015	16.92	13:44:55	6/9/2015 13:44:55	16	55	GC	AGG				0	0	0	0	1	19	15	0	0	0	0		LARGER GC CHASES SMALLER GC OUT OF FOV
FH1	1	0	MAH00156	13:28	6/9/2015	1027	17.12	13:45:07	6/9/2015 13:45:07	17	7	GC	APP3				1	0	0	1	1	20	16	0	0	0	0	S
FH1	1	0	MAH00156	13:28	6/9/2015	1028	17.13	13:45:08	6/9/2015 13:45:08	17	8	FL	APP3				1	0	0	0	1	21	16	0	0	0	0	M
FH1	1	0	MAH00156	13:28	6/9/2015	1029	17.15	13:45:09	6/9/2015 13:45:09	17	9	GC	AGG				0	0	0	0	1	21	16	0	0	0	0		GC TRIES TO ATTACK FL
FH1	1	0	MAH00156	13:28	6/9/2015	1036	17.27	13:45:16	6/9/2015 13:45:16	17	16	FL	APP3				1	0	0	0	1	22	16	0	0	0	0	S
FH1	1	0	MAH00156	13:28	6/9/2015	1038	17.3	13:45:18	6/9/2015 13:45:18	17	18	GC	ATT1		23	TA	0	1	1	0	2	22	16	0	0	0	0	M	WENT HALFWAY INSIDE TUNNEL THEN TURNED AROUND AND LEFT
FH1	1	0	MAH00156	13:28	6/9/2015	1065	17.75	13:45:45	6/9/2015 13:45:45	17	45	GC	APP1				1	0	0	1	2	23	17	0	0	0	0	M
FH1	1	0	MAH00156	13:28	6/9/2015	1166	19.43	13:47:26	6/9/2015 13:47:26	19	26	GC	APP4				1	0	0	1	2	24	18	0	0	0	0	S
FH1	1	0	MAH00156	13:28	6/9/2015	1177	19.62	13:47:37	6/9/2015 13:47:37	19	37	GC	APP1				1	0	0	1	2	25	19	0	0	0	0	S
FH1	1	0	MAH00156	13:28	6/9/2015	1198	19.97	13:47:58	6/9/2015 13:47:58	19	58	GC	ATT2	92			0	1	1	0	3	25	19	1	1	1	1	S	HAD TO STRUGGLE A BIT TO SQUEEZE THROUGH ENTRY SLIT, BUT MADE IT RELATIVELY EASILY
FH1	1	0	MAH00156	13:28	6/9/2015	1213	20.22	13:48:13	6/9/2015 13:48:13	20	13	GC	APP3				1	0	0	1	3	26	20	1	0	0	1	M
FH1	1	0	MAH00156	13:28	6/9/2015	1274	21.23	13:49:14	6/9/2015 13:49:14	21	14	GC	APP4				1	0	0	1	3	27	21	1	0	0	1	M
FH1	1	0	MAH00156	13:28	6/9/2015	1323	22.05	13:50:03	6/9/2015 13:50:03	22	3	FL	APP1				1	0	0	0	3	28	21	1	0	0	1	M
FH1	1	0	MAH00156	13:28	6/9/2015	1362	22.7	13:50:42	6/9/2015 13:50:42	22	42	GC	AGG				0	0	0	0	3	28	21	1	0	0	1	M	2200023, GC TAKES A SWIPE AT A FL
FH1	1	0	MAH00156	13:28	6/9/2015	1370	22.83	13:50:50	6/9/2015 13:50:50	22	50	GC	APP2				1	0	0	1	3	29	22	1	0	0	1	M
FH1	1	0	MAH00156	13:28	6/9/2015	1432	23.87	13:51:52	6/9/2015 13:51:52	23	52	GC	APP3				1	0	0	1	3	30	23	1	0	0	1	S
FH1	1	0	MAH00156	13:28	6/9/2015	1497	24.95	13:52:57	6/9/2015 13:52:57	24	57	GC	ATT2		20	AGG	0	1	1	0	4	30	23	1	0	0	1	S	LARGER GC ALSO ATTEMPTING ENTRY SCARED SMALLER GC OUT OF ENTRANCE TUNNEL
FH1	1	0	MAH00156	13:28	6/9/2015	1553	25.88	13:53:53	6/9/2015 13:53:53	25	53	GC	APP3				1	0	0	1	4	31	24	1	0	0	1	S
FH1	1	0	MAH00156	13:28	6/9/2015	1589	26.48	13:54:29	6/9/2015 13:54:29	26	29	GC	ATT2		6	AGG	0	1	1	0	5	31	24	1	0	0	1	S	AGAIN, LARGER GC SCARED SMALLER GC DURING ATTEMPT
FH1	1	0	MAH00156	13:28	6/9/2015	1687	28.12	13:56:07	6/9/2015 13:56:07	28	7	GC	APP1				1	0	0	1	5	32	25	1	0	0	1	S
FH1	1	0	MAH00156	13:28	6/9/2015	1746	29.1	13:57:06	6/9/2015 13:57:06	29	6	GC	APP2				1	0	0	1	5	33	26	1	0	0	1	M
FH1	1	0	MAH00156	13:28	6/9/2015	1768	29.47	13:57:28	6/9/2015 13:57:28	29	28	GC	ATT2		421	TES	0	1	1	0	6	33	26	1	0	0	1	S	MAJOR FAILURE! GC COULD NOT GET THROUGH ENTRY SLIT NO MATTER HOW HARD IT TRIED.
FH1	1	0	MAH00156	13:28	6/9/2015	1797	29.95	13:57:57	6/9/2015 13:57:57	29	57	GC	ATT2		104	TES	0	1	1	0	7	33	26	1	0	0	1	M
FH1	1	0	MAH00156	13:28	6/9/2015	1838	30.63	13:58:38	6/9/2015 13:58:38	30	38	GC	APP1				1	0	0	1	7	34	27	1	0	0	1	M
FH1	1	0	MAH00156	13:28	6/9/2015	1846	30.77	13:58:46	6/9/2015 13:58:46	30	46	GC	APP2				1	0	0	1	7	35	28	1	0	0	1	S
FH1	1	0	MAH00156	13:28	6/9/2015	1849	30.82	13:58:49	6/9/2015 13:58:49	30	49	GC	APP2				1	0	0	1	7	36	29	1	0	0	1	S
FH1	1	0	MAH00156	13:28	6/9/2015	1868	31.13	13:59:08	6/9/2015 13:59:08	31	8	GC	APP1				1	0	0	1	7	37	30	1	0	0	1	M
FH1	1	0	MAH00156	13:28	6/9/2015	1886	31.43	13:59:26	6/9/2015 13:59:26	31	26	GC	ATT2		62	TA	0	1	1	0	8	37	30	1	0	0	1	S
FH1	1	0	MAH00156	13:28	6/9/2015	1949	32.48	14:00:29	6/9/2015 14:00:29	32	29	GC	APP3				1	0	0	1	8	38	31	1	0	0	1	S
FH1	1	0	MAH00156	13:28	6/9/2015	1966	32.77	14:00:46	6/9/2015 14:00:46	32	46	GC	ATT2		22	TA	0	1	1	0	9	38	31	1	0	0	1	S	GOT HOOKED ON ROOF AND TURNED BACK
FH1	1	0	MAH00156	13:28	6/9/2015	1965	32.75	14:00:45	6/9/2015 14:00:45	32	45	GC	COMP				0	0	0	0	9	38	31	1	0	0	1		COMP FOR POSITION ABOVE BAIT CUP
FH1	1	0	MAH00156	13:28	6/9/2015	1972	32.87	14:00:52	6/9/2015 14:00:52	32	52	FL	APP3				1	0	0	0	9	39	31	1	0	0	1	S
FH1	1	0	MAH00156	13:28	6/9/2015	1981	33.02	14:01:01	6/9/2015 14:01:01	33	1	FL	APP2				1	0	0	0	9	40	31	1	0	0	1	S
FH1	1	0	MAH00156	13:28	6/9/2015	1987	33.12	14:01:07	6/9/2015 14:01:07	33	7	GC	APP2				1	0	0	1	9	41	32	1	0	0	1	S
FH1	1	0	MAH00156	13:28	6/9/2015	1997	33.28	14:01:17	6/9/2015 14:01:17	33	17	GC	ATT2		24	TA	0	1	1	0	10	41	32	1	0	0	1	S	PARTLY ENTERED ENTRY TUNNEL THEN TURNED AROUND AND LEFT
FH1	1	0	MAH00156	13:28	6/9/2015	2001	33.35	14:01:21	6/9/2015 14:01:21	33	21	GC	ATT1		41	CTA	0	1	1	0	11	41	32	1	0	0	1	S	WALKED ALONG ENTRY SLIT AND LEFT
FH1	1	0	MAH00156	13:28	6/9/2015	2016	33.6	14:01:36	6/9/2015 14:01:36	33	36	GC	APP3				1	0	0	1	11	42	33	1	0	0	1	S
FH1	1	0	MAH00156	13:28	6/9/2015	2022	33.7	14:01:42	6/9/2015 14:01:42	33	42	FL	APP3				1	0	0	0	11	43	33	1	0	0	1	L
FH1	1	0	MAH00156	13:28	6/9/2015	2052	34.2	14:02:12	6/9/2015 14:02:12	34	12	GC	APP2				1	0	0	1	11	44	34	1	0	0	1	S
FH1	1	0	MAH00156	13:28	6/9/2015	2085	34.75	14:02:45	6/9/2015 14:02:45	34	45	GC	ATT1		64	CTA	0	1	1	0	12	44	34	1	0	0	1	S	MADE IT IN BUT DID NOT MAKE ANY SIGNIFICANT ENTRY ATTEMPT
FH1	1	0	MAH00156	13:28	6/9/2015	2095	34.92	14:02:55	6/9/2015 14:02:55	34	55	FL	ATT2		3	CTA	0	1	0	0	12	44	34	1	0	0	1	S	NOSED INTO ENTRY SLIT THEN TURNED AROUND
FH1	1	1	MAH00157	13:28	6/9/2015	2169	36.15	14:04:09	6/9/2015 14:04:09	0	46	GC	APP3				1	0	0	1	12	45	35	1	0	0	1	S
FH1	1	1	MAH00157	13:28	6/9/2015	2201	36.68	14:04:41	6/9/2015 14:04:41	1	18	GC	ATT2		22	TA	0	1	1	0	13	45	35	1	0	0	1	M
FH1	1	1	MAH00157	13:28	6/9/2015	2230	37.17	14:05:10	6/9/2015 14:05:10	1	47	GC	APP2				1	0	0	1	13	46	36	1	0	0	1	S
FH1	1	1	MAH00157	13:28	6/9/2015	2243	37.38	14:05:23	6/9/2015 14:05:23	2	0	GC	APP1				1	0	0	1	13	47	37	1	0	0	1	S
FH1	1	1	MAH00157	13:28	6/9/2015	2261	37.68	14:05:41	6/9/2015 14:05:41	2	18	GC	APP2				1	0	0	1	13	48	38	1	0	0	1	M
FH1	1	1	MAH00157	13:28	6/9/2015	2285	38.08	14:06:05	6/9/2015 14:06:05	2	42	GC	ATT2		221	TES	0	1	1	0	14	48	38	1	0	0	1	S
FH1	1	1	MAH00157	13:28	6/9/2015	2287	38.12	14:06:07	6/9/2015 14:06:07	2	44	GC	ATT2		211	TES	0	1	1	0	15	48	38	1	0	0	1	M	A GOOD EXAMPLE OF DIFFICULTY ENTERING SLIT, TRIES TO BACK IN, BUT CAN'T SQUEEZE THROUGH, TOO TIGHT
FH1	1	1	MAH00157	13:28	6/9/2015	2297	38.28	14:06:17	6/9/2015 14:06:17	2	54	FL	APP2				1	0	0	0	15	49	38	1	0	0	1	S
FH1	1	1	MAH00157	13:28	6/9/2015	2300	38.33	14:06:20	6/9/2015 14:06:20	2	57	GC	APP2				1	0	0	1	15	50	39	1	0	0	1	M
FH1	1	1	MAH00157	13:28	6/9/2015	2321	38.68	14:06:41	6/9/2015 14:06:41	3	18	FL	ATT2		1	CTA	0	1	0	0	15	50	39	1	0	0	1	S	HIT ENTRY SLIT THEN TURNED AROUND
FH1	1	1	MAH00157	13:28	6/9/2015	2329	38.82	14:06:49	6/9/2015 14:06:49	3	26	GC	ATT2		24	TA	0	1	1	0	16	50	39	1	0	0	1	S
FH1	1	1	MAH00157	13:28	6/9/2015	2331	38.85	14:06:51	6/9/2015 14:06:51	3	28	GC	APP1				1	0	0	1	16	51	40	1	0	0	1	M
FH1	1	1	MAH00157	13:28	6/9/2015	2332	38.87	14:06:52	6/9/2015 14:06:52	3	29	GC	APP1				1	0	0	1	16	52	41	1	0	0	1	M
FH1	1	1	MAH00157	13:28	6/9/2015	2347	39.12	14:07:07	6/9/2015 14:07:07	3	44	GC	ATT1		430	TES	0	1	1	0	17	52	41	1	0	0	1	M	MAJOR TES, SIMPLY CANNOT GET THROUGH ENTRY SLIT
FH1	1	1	MAH00157	13:28	6/9/2015	2363	39.38	14:07:23	6/9/2015 14:07:23	4	0	FL	APP1				1	0	0	0	17	53	41	1	0	0	1	S
FH1	1	1	MAH00157	13:28	6/9/2015	2397	39.95	14:07:57	6/9/2015 14:07:57	4	34	GC	APP3				1	0	0	1	17	54	42	1	0	0	1	S
FH1	1	1	MAH00157	13:28	6/9/2015	2508	41.8	14:09:48	6/9/2015 14:09:48	6	25	GC	APP1				1	0	0	1	17	55	43	1	0	0	1	M
FH1	1	1	MAH00157	13:28	6/9/2015	2537	42.28	14:10:17	6/9/2015 14:10:17	6	54	GC	ATT1		132	TES	0	1	1	0	18	55	43	1	0	0	1	S
FH1	1	1	MAH00157	13:28	6/9/2015	2745	45.75	14:13:45	6/9/2015 14:13:45	10	22	GC	APP2				1	0	0	1	18	56	44	1	0	0	1	S
FH1	1	1	MAH00157	13:28	6/9/2015	2776	46.27	14:14:16	6/9/2015 14:14:16	10	53	GC	ATT1		52	TES	0	1	1	0	19	56	44	1	0	0	1	S
FH1	1	1	MAH00157	13:28	6/9/2015	2835	47.25	14:15:15	6/9/2015 14:15:15	11	52	GC	APP2				1	0	0	1	19	57	45	1	0	0	1	S	COOL MARKINGS!
FH1	1	1	MAH00157	13:28	6/9/2015	2847	47.45	14:15:27	6/9/2015 14:15:27	12	4	CD	APP1				1	0	0	0	19	58	45	1	0	0	1	M
FH1	1	1	MAH00157	13:28	6/9/2015	2855	47.58	14:15:35	6/9/2015 14:15:35	12	12	GC	APP1				1	0	0	1	19	59	46	1	0	0	1	S
FH1	1	1	MAH00157	13:28	6/9/2015	2866	47.77	14:15:46	6/9/2015 14:15:46	12	23	CD	NOTE				0	0	0	0	19	59	46	1	0	0	1	M	SS00001
FH1	1	1	MAH00157	13:28	6/9/2015	3025	50.42	14:18:25	6/9/2015 14:18:25	15	2	GC	APP3				1	0	0	1	19	60	47	1	0	0	1	M
FH1	1	1	MAH00157	13:28	6/9/2015	3034	50.57	14:18:34	6/9/2015 14:18:34	15	11	GC	ATT2		25	TA	0	1	1	0	20	60	47	1	0	0	1	M
FH1	1	1	MAH00157	13:28	6/9/2015	3092	51.53	14:19:32	6/9/2015 14:19:32	16	9	GC	ATT2		39	TA	0	1	1	0	21	60	47	1	0	0	1	S
FH1	1	1	MAH00157	13:28	6/9/2015	3097	51.62	14:19:37	6/9/2015 14:19:37	16	14	GC	ATT1		376	TES	0	1	1	0	22	60	47	1	0	0	1	S	ANOTHER WITH SERIOUS TES
FH1	1	1	MAH00157	13:28	6/9/2015	3196	53.27	14:21:16	6/9/2015 14:21:16	17	53	GC	APP1				1	0	0	1	22	61	48	1	0	0	1	S
FH1	1	1	MAH00157	13:28	6/9/2015	3270	54.5	14:22:30	6/9/2015 14:22:30	19	7	GC	ATT2		104	TES	0	1	1	0	23	61	48	1	0	0	1	S
FH1	1	1	MAH00157	13:28	6/9/2015	3315	55.25	14:23:15	6/9/2015 14:23:15	19	52	GC	APP1				1	0	0	1	23	62	49	1	0	0	1	M
FH1	1	1	MAH00157	13:28	6/9/2015	3330	55.5	14:23:30	6/9/2015 14:23:30	20	7	GC	APP4				1	0	0	1	23	63	50	1	0	0	1	S
FH1	1	1	MAH00157	13:28	6/9/2015	3349	55.82	14:23:49	6/9/2015 14:23:49	20	26	GC	ATT1		93	TES	0	1	1	0	24	63	50	1	0	0	1	M
FH1	1	1	MAH00157	13:28	6/9/2015	3375	56.25	14:24:15	6/9/2015 14:24:15	20	52	GC	APP1				1	0	0	1	24	64	51	1	0	0	1	S
FH1	1	1	MAH00157	13:28	6/9/2015	3448	57.47	14:25:28	6/9/2015 14:25:28	22	5	GC	ATT1		41	TES	0	1	1	0	25	64	51	1	0	0	1	S
FH1	1	1	MAH00157	13:28	6/9/2015	3476	57.93	14:25:56	6/9/2015 14:25:56	22	33	GC	ATT1		30	CTA	0	1	1	0	26	64	51	1	0	0	1	S
FH1	1	1	MAH00157	13:28	6/9/2015	3512	58.53	14:26:32	6/9/2015 14:26:32	23	9	GC	ATT1		113	TES	0	1	1	0	27	64	51	1	0	0	1	S
FH1	1	1	MAH00157	13:28	6/9/2015	3684	61.4	14:29:24	6/9/2015 14:29:24	26	1	GC	ATT2		283	TES	0	1	1	0	28	64	51	1	0	0	1	S
FH1	1	1	MAH00157	13:28	6/9/2015	3894	64.9	14:32:54	6/9/2015 14:32:54	29	31	GC	APP1				1	0	0	1	28	65	52	1	0	0	1	S
FH1	1	1	MAH00157	13:28	6/9/2015	4082	68.03	14:36:02	6/9/2015 14:36:02	32	39	GC	ATT2	148			0	1	1	0	29	65	52	2	1	1	2	S
FH1	1	1	MAH00157	13:28	6/9/2015	4151	69.18	14:37:11	6/9/2015 14:37:11	33	48	GC	APP1				1	0	0	1	29	66	53	2	0	0	2	S
FH1	1	1	MAH00157	13:28	6/9/2015	4159	69.32	14:37:19	6/9/2015 14:37:19	33	56	FL	APP2				1	0	0	0	29	67	53	2	0	0	2	M
FH1	1	1	MAH00157	13:28	6/9/2015	4178	69.63	14:37:38	6/9/2015 14:37:38	34	15	GC	ATT2		112	AGG	0	1	1	0	30	67	53	2	0	0	2	S	ANOTHER GC SCARED OUT OF ENTRANCE TUNNEL
FH1	1	1	MAH00157	13:28	6/9/2015	4194	69.9	14:37:54	6/9/2015 14:37:54	34	31	FL	ATT1		9	CTA	0	1	0	0	30	67	53	2	0	0	2	M
FH1	1	1	MAH00157	13:28	6/9/2015	4202	70.03	14:38:02	6/9/2015 14:38:02	34	39	GC	APP2				1	0	0	1	30	68	54	2	0	0	2	S
FH1	1	1	MAH00157	13:28	6/9/2015	4246	70.77	14:38:46	6/9/2015 14:38:46	35	23		END				0	0	0	0	30	68	54	2	0	0	2
FH1	1	2	MAH00158	13:28	6/9/2015	4267	71.12	14:39:07	6/9/2015 14:39:07	0	21	GC	ATT2		19	TA	0	1	1	0	31	68	54	2	0	0	2	S
FH1	1	2	MAH00158	13:28	6/9/2015	4270	71.17	14:39:10	6/9/2015 14:39:10	0	24	GC	ATT2		72	TES	0	1	1	0	32	68	54	2	0	0	2	M
FH1	1	2	MAH00158	13:28	6/9/2015	4381	73.02	14:41:01	6/9/2015 14:41:01	2	15	GC	ATT2		45	TES	0	1	1	0	33	68	54	2	0	0	2	M
FH1	1	2	MAH00158	13:28	6/9/2015	4499	74.98	14:42:59	6/9/2015 14:42:59	4	13	FL	APP1				1	0	0	0	33	69	54	2	0	0	2	M
FH1	1	2	MAH00158	13:28	6/9/2015	4681	78.02	14:46:01	6/9/2015 14:46:01	7	15	GC	APP1				1	0	0	1	33	70	55	2	0	0	2	S
FH1	1	2	MAH00158	13:28	6/9/2015	4759	79.32	14:47:19	6/9/2015 14:47:19	8	33	GC	ATT1		29	TA	0	1	1	0	34	70	55	2	0	0	2	S
FH1	1	2	MAH00158	13:28	6/9/2015	4822	80.37	14:48:22	6/9/2015 14:48:22	9	36	GC	APP3				1	0	0	1	34	71	56	2	0	0	2	S
FH1	1	2	MAH00158	13:28	6/9/2015	4876	81.27	14:49:16	6/9/2015 14:49:16	10	30	GC	APP2				1	0	0	1	34	72	57	2	0	0	2	S
FH1	1	2	MAH00158	13:28	6/9/2015	4979	82.98	14:50:59	6/9/2015 14:50:59	12	13	GC	APP1				1	0	0	1	34	73	58	2	0	0	2	S
FH1	1	2	MAH00158	13:28	6/9/2015	4988	83.13	14:51:08	6/9/2015 14:51:08	12	22	FL	ATT2		227	TES	0	1	0	0	34	73	58	2	0	0	2	S
FH1	1	2	MAH00158	13:28	6/9/2015	5118	85.3	14:53:18	6/9/2015 14:53:18	14	32	GC	ATT2		162	TES	0	1	1	0	35	73	58	2	0	0	2	S
FH1	1	2	MAH00158	13:28	6/9/2015	5153	85.88	14:53:53	6/9/2015 14:53:53	15	7	GC	APP1				1	0	0	1	35	74	59	2	0	0	2	S
FH1	1	2	MAH00158	13:28	6/9/2015	5166	86.1	14:54:06	6/9/2015 14:54:06	15	20	GC	ATT2		98	TES	0	1	1	0	36	74	59	2	0	0	2	S
FH1	1	2	MAH00158	13:28	6/9/2015	5194	86.57	14:54:34	6/9/2015 14:54:34	15	48	GC	AGG				0	0	0	0	36	74	59	2	0	0	2	M	AGG ON TOP OF TRAP
FH1	1	2	MAH00158	13:28	6/9/2015	5296	88.27	14:56:16	6/9/2015 14:56:16	17	30	GC	APP3				1	0	0	1	36	75	60	2	0	0	2	S
FH1	1	2	MAH00158	13:28	6/9/2015	5316	88.6	14:56:36	6/9/2015 14:56:36	17	50	GC	APP1				1	0	0	1	36	76	61	2	0	0	2	S
FH1	1	2	MAH00158	13:28	6/9/2015	5344	89.07	14:57:04	6/9/2015 14:57:04	18	18	GC	ATT1		238	TES	0	1	1	0	37	76	61	2	0	0	2	S
FH1	1	2	MAH00158	13:28	6/9/2015	5452	90.87	14:58:52	6/9/2015 14:58:52	20	6	GC	ATT2	100			0	1	1	0	38	76	61	3	1	1	3	S
FH1	1	2	MAH00158	13:28	6/9/2015	5711	95.18	15:03:11	6/9/2015 15:03:11	24	25	GC	APP3				1	0	0	1	38	77	62	3	0	0	3	S
FH1	1	2	MAH00158	13:28	6/9/2015	5722	95.37	15:03:22	6/9/2015 15:03:22	24	36	GC	APP2				1	0	0	1	38	78	63	3	0	0	3	M
FH1	1	2	MAH00158	13:28	6/9/2015	6024	100.4	15:08:24	6/9/2015 15:08:24	29	38	GC	APP3				1	0	0	1	38	79	64	3	0	0	3	S
FH1	1	2	MAH00158	13:28	6/9/2015	6149	102.48	15:10:29	6/9/2015 15:10:29	31	43	FL	ATT2		167	TES	0	1	0	0	38	79	64	3	0	0	3	S
FH1	1	2	MAH00158	13:28	6/9/2015	6231	103.85	15:11:51	6/9/2015 15:11:51	33	5	GC	APP3				1	0	0	1	38	80	65	3	0	0	3	M
FH1	1	2	MAH00158	13:28	6/9/2015	6233	103.88	15:11:53	6/9/2015 15:11:53	33	7	FL	ATT2		58	TA	0	1	0	0	38	80	65	3	0	0	3	S
FH1	1	2	MAH00158	13:28	6/9/2015	6259	104.32	15:12:19	6/9/2015 15:12:19	33	33	GC	APP1				1	0	0	1	38	81	66	3	0	0	3	S
FH1	1	2	MAH00158	13:28	6/9/2015	6352	105.87	15:13:52	6/9/2015 15:13:52	35	6	FL	ATT2	12		AGG	0	1	0	0	38	81	66	4	1	0	3	S	WAS ATTEMPTING ENTRY, BUT WAS CHASED IN BY APP GC
FH1	1	2	MAH00158	13:28	6/9/2015	6360	106	15:14:00	6/9/2015 15:14:00	35	14	GC	ATT2		108	TES	0	1	1	0	39	81	66	4	0	0	3	S
FH1	1	2	MAH00158	13:28	6/9/2015	6369	106.15	15:14:09	6/9/2015 15:14:09	35	23		END				0	0	0	0	39	81	66	4	0	0	3
FH1	1	3	MAH00159	13:28	6/9/2015	6695	111.58	15:19:35	6/9/2015 15:19:35	5	26	GC	APP1				1	0	0	1	39	82	67	4	0	0	3	S
FH1	1	3	MAH00159	13:28	6/9/2015	6711	111.85	15:19:51	6/9/2015 15:19:51	5	42	FL	APP3				1	0	0	0	39	83	67	4	0	0	3	S
FH1	1	3	MAH00159	13:28	6/9/2015	6776	112.93	15:20:56	6/9/2015 15:20:56	6	47	GC	APP1				1	0	0	1	39	84	68	4	0	0	3	M
FH1	1	3	MAH00159	13:28	6/9/2015	6909	115.15	15:23:09	6/9/2015 15:23:09	9	0	GC	APP1				1	0	0	1	39	85	69	4	0	0	3	S
FH1	1	3	MAH00159	13:28	6/9/2015	6978	116.3	15:24:18	6/9/2015 15:24:18	10	9	FL	APP3				1	0	0	0	39	86	69	4	0	0	3	S
FH1	1	3	MAH00159	13:28	6/9/2015	7119	118.65	15:26:39	6/9/2015 15:26:39	12	30	FL	APP3				1	0	0	0	39	87	69	4	0	0	3	S
FH1	1	3	MAH00159	13:28	6/9/2015	7257	120.95	15:28:57	6/9/2015 15:28:57	14	48	GC	APP1				1	0	0	1	39	88	70	4	0	0	3	M
FH1	1	3	MAH00159	13:28	6/9/2015	7258	120.97	15:28:58	6/9/2015 15:28:58	14	49	GC	APP1				1	0	0	1	39	89	71	4	0	0	3	M
FH1	1	3	MAH00159	13:28	6/9/2015	7259	120.98	15:28:59	6/9/2015 15:28:59	14	50	GC	AGG				0	0	0	0	39	89	71	4	0	0	3	M	2 GC ENTER FIELD OF VIEW FROM TOP AND APPEAR TO BE FIGHTING
FH1	1	3	MAH00159	13:28	6/9/2015	7267	121.12	15:29:07	6/9/2015 15:29:07	14	58	GC	APP3				1	0	0	1	39	90	72	4	0	0	3	M
FH1	1	3	MAH00159	13:28	6/9/2015	7354	122.57	15:30:34	6/9/2015 15:30:34	16	25	GC	APP1				1	0	0	1	39	91	73	4	0	0	3	S
FH1	1	3	MAH00159	13:28	6/9/2015	7375	122.92	15:30:55	6/9/2015 15:30:55	16	46	GC	APP2				1	0	0	1	39	92	74	4	0	0	3	M
FH1	1	3	MAH00159	13:28	6/9/2015	7534	125.57	15:33:34	6/9/2015 15:33:34	19	25	GC	APP1				1	0	0	1	39	93	75	4	0	0	3	M
FH1	1	3	MAH00159	13:28	6/9/2015	7639	127.32	15:35:19	6/9/2015 15:35:19	21	10	GC	APP4				1	0	0	1	39	94	76	4	0	0	3	S
FH1	1	3	MAH00159	13:28	6/9/2015	7755	129.25	15:37:15	6/9/2015 15:37:15	23	6	GC	APP3				1	0	0	1	39	95	77	4	0	0	3	S
FH1	1	3	MAH00159	13:28	6/9/2015	7756	129.27	15:37:16	6/9/2015 15:37:16	23	7	GC	APP3				1	0	0	1	39	96	78	4	0	0	3	S
FH1	1	3	MAH00159	13:28	6/9/2015	7879	131.32	15:39:19	6/9/2015 15:39:19	25	10	GC	APP4				1	0	0	1	39	97	79	4	0	0	3	M
FH1	1	3	MAH00159	13:28	6/9/2015	8000	133.33	15:41:20	6/9/2015 15:41:20	27	11	GC	APP3				1	0	0	1	39	98	80	4	0	0	3	S
FH1	1	3	MAH00159	13:28	6/9/2015	8073	134.55	15:42:33	6/9/2015 15:42:33	28	24	GC	APP3				1	0	0	1	39	99	81	4	0	0	3	M
FH1	1	3	MAH00159	13:28	6/9/2015	8097	134.95	15:42:57	6/9/2015 15:42:57	28	48	GC	ATT1		72	TES	0	1	1	0	40	99	81	4	0	0	3	S
FH1	1	3	MAH00159	13:28	6/9/2015	8273	137.88	15:45:53	6/9/2015 15:45:53	31	44	GC	AGG				0	0	0	0	40	99	81	4	0	0	3	S	2 GC'S ON TOP OF CAGE FIGHTING EACH OTHER
FH1	1	3	MAH00159	13:28	6/9/2015	8319	138.65	15:46:39	6/9/2015 15:46:39	32	30	GC	APP1				1	0	0	1	40	100	82	4	0	0	3	M
FH1	1	3	MAH00159	13:28	6/9/2015	8327	138.78	15:46:47	6/9/2015 15:46:47	32	38	FL	APP1				1	0	0	0	40	101	82	4	0	0	3	S
FH1	1	3	MAH00159	13:28	6/9/2015	8402	140.03	15:48:02	6/9/2015 15:48:02	33	53	GC	ATT1		16	TA	0	1	1	0	41	101	82	4	0	0	3	S
FH1	1	3	MAH00159	13:28	6/9/2015	8407	140.12	15:48:07	6/9/2015 15:48:07	33	58	GC	APP1				1	0	0	1	41	102	83	4	0	0	3	S
FH1	1	3	MAH00159	13:28	6/9/2015	8474	141.23	15:49:14	6/9/2015 15:49:14	35	5	GC	ATT2		79	CTA	0	1	1	0	42	102	83	4	0	0	3	S	WALKED UP TO ENTRY SLIT, WALKED ALONG THEN LEFT
FH1	1	3	MAH00159	13:28	6/9/2015	8492	141.53	15:49:32	6/9/2015 15:49:32	35	23		END				0	0	0	0	42	102	83	4	0	0	3
FH1	1	4	MAH00160	13:28	6/9/2015	8507	141.78	15:49:47	6/9/2015 15:49:47	0	15	GC	ATT1		40	TA	0	1	1	0	43	102	83	4	0	0	3	S
FH1	1	4	MAH00160	13:28	6/9/2015	8628	143.8	15:51:48	6/9/2015 15:51:48	2	16	GC	APP2				1	0	0	1	43	103	84	4	0	0	3	M
FH1	1	4	MAH00160	13:28	6/9/2015	8633	143.88	15:51:53	6/9/2015 15:51:53	2	21	GC	APP1				1	0	0	1	43	104	85	4	0	0	3	M
FH1	1	4	MAH00160	13:28	6/9/2015	8651	144.18	15:52:11	6/9/2015 15:52:11	2	39	GC	ATT1		138	TA	0	1	1	0	44	104	85	4	0	0	3	M
FH1	1	4	MAH00160	13:28	6/9/2015	8676	144.6	15:52:36	6/9/2015 15:52:36	3	4	GC	APP3				1	0	0	1	44	105	86	4	0	0	3	S
FH1	1	4	MAH00160	13:28	6/9/2015	8682	144.7	15:52:42	6/9/2015 15:52:42	3	10	GC	APP4				1	0	0	1	44	106	87	4	0	0	3	S
FH1	1	4	MAH00160	13:28	6/9/2015	8732	145.53	15:53:32	6/9/2015 15:53:32	4	0	GC	APP1				1	0	0	1	44	107	88	4	0	0	3	S
FH1	1	4	MAH00160	13:28	6/9/2015	8778	146.3	15:54:18	6/9/2015 15:54:18	4	46	GC	APP4				1	0	0	1	44	108	89	4	0	0	3	S
FH1	1	4	MAH00160	13:28	6/9/2015	8818	146.97	15:54:58	6/9/2015 15:54:58	5	26	GC	ATT1		47	TA	0	1	1	0	45	108	89	4	0	0	3	S
FH1	1	4	MAH00160	13:28	6/9/2015	8827	147.12	15:55:07	6/9/2015 15:55:07	5	35	GC	APP3				1	0	0	1	45	109	90	4	0	0	3	S
FH1	1	4	MAH00160	13:28	6/9/2015	8913	148.55	15:56:33	6/9/2015 15:56:33	7	1	FL	APP1				1	0	0	0	45	110	90	4	0	0	3	M
FH1	1	4	MAH00160	13:28	6/9/2015	8983	149.72	15:57:43	6/9/2015 15:57:43	8	11	GC	APP1				1	0	0	1	45	111	91	4	0	0	3	S
FH1	1	4	MAH00160	13:28	6/9/2015	8999	149.98	15:57:59	6/9/2015 15:57:59	8	27	GC	ATT2		97	TES	0	1	1	0	46	111	91	4	0	0	3	M	LEGS GOT TANGLED
FH1	1	4	MAH00160	13:28	6/9/2015	9013	150.22	15:58:13	6/9/2015 15:58:13	8	41	GC	APP1				1	0	0	1	46	112	92	4	0	0	3	S
FH1	1	4	MAH00160	13:28	6/9/2015	9031	150.52	15:58:31	6/9/2015 15:58:31	8	59	GC	ATT1		47	CTA	0	1	1	0	47	112	92	4	0	0	3	S	WALKED UP TO ENTRY SLIT, LIMITED ATTEMPT AND THEN TURNED AROUND
FH1	1	4	MAH00160	13:28	6/9/2015	9050	150.83	15:58:50	6/9/2015 15:58:50	9	18	GC	ATT1		48	TES	0	1	1	0	48	112	92	4	0	0	3	S
FH1	1	4	MAH00160	13:28	6/9/2015	9099	151.65	15:59:39	6/9/2015 15:59:39	10	7	GC	ATT2		34	TES	0	1	1	0	49	112	92	4	0	0	3	M	COULDN'T BACK IN
FH1	1	4	MAH00160	13:28	6/9/2015	9143	152.38	16:00:23	6/9/2015 16:00:23	10	51	GC	APP1				1	0	0	1	49	113	93	4	0	0	3	S
FH1	1	4	MAH00160	13:28	6/9/2015	9158	152.63	16:00:38	6/9/2015 16:00:38	11	6	GC	ATT2		110	CTA	0	1	1	0	50	113	93	4	0	0	3	M
FH1	1	4	MAH00160	13:28	6/9/2015	9184	153.07	16:01:04	6/9/2015 16:01:04	11	32	FL	APP3				1	0	0	0	50	114	93	4	0	0	3	M
FH1	1	4	MAH00160	13:28	6/9/2015	9187	153.12	16:01:07	6/9/2015 16:01:07	11	35	GC	ATT2		64	CTA	0	1	1	0	51	114	93	4	0	0	3	S
FH1	1	4	MAH00160	13:28	6/9/2015	9324	155.4	16:03:24	6/9/2015 16:03:24	13	52	GC	ATT2		111	TA	0	1	1	0	52	114	93	4	0	0	3	S
FH1	1	4	MAH00160	13:28	6/9/2015	9349	155.82	16:03:49	6/9/2015 16:03:49	14	17	GC	ATT1		56	TES	0	1	1	0	53	114	93	4	0	0	3	M	COULDN�T BACK IN, JUST MOVED DOWN ENTRY SLIT
FH1	1	4	MAH00160	13:28	6/9/2015	9426	157.1	16:05:06	6/9/2015 16:05:06	15	34	GC	ATT1		56	TA	0	1	1	0	54	114	93	4	0	0	3	S
FH1	1	4	MAH00160	13:28	6/9/2015	9464	157.73	16:05:44	6/9/2015 16:05:44	16	12	GC	ATT2		217	TES	0	1	1	0	55	114	93	4	0	0	3	S
FH1	1	4	MAH00160	13:28	6/9/2015	9498	158.3	16:06:18	6/9/2015 16:06:18	16	46	FL	APP1				1	0	0	0	55	115	93	4	0	0	3	M
FH1	1	4	MAH00160	13:28	6/9/2015	9546	159.1	16:07:06	6/9/2015 16:07:06	17	34	FL	APP4				1	0	0	0	55	116	93	4	0	0	3	S
FH1	1	4	MAH00160	13:28	6/9/2015	9597	159.95	16:07:57	6/9/2015 16:07:57	18	25	GC	ATT1		267	TES	0	1	1	0	56	116	93	4	0	0	3	S
FH1	1	4	MAH00160	13:28	6/9/2015	9647	160.78	16:08:47	6/9/2015 16:08:47	19	15	GC	ATT1		48	TES	0	1	1	0	57	116	93	4	0	0	3	S	GOT HUNG UP AND TURNED AROUND
FH1	1	4	MAH00160	13:28	6/9/2015	9719	161.98	16:09:59	6/9/2015 16:09:59	20	27	FL	APP3				1	0	0	0	57	117	93	4	0	0	3	S
FH1	1	4	MAH00160	13:28	6/9/2015	9737	162.28	16:10:17	6/9/2015 16:10:17	20	45	GC	APP3				1	0	0	1	57	118	94	4	0	0	3	M
FH1	1	4	MAH00160	13:28	6/9/2015	9920	165.33	16:13:20	6/9/2015 16:13:20	23	48	GC	GRD				0	0	0	0	57	118	94	4	0	0	3		ONE GC STANDING ABOVE GC, ROTATING AND ATTEMPTING TO DEFEND BAIT CUP POSITION FROM 2 OTHER GC
FH1	1	4	MAH00160	13:28	6/9/2015	10080	168	16:16:00	6/9/2015 16:16:00	26	28	GC	ATT2		346	TES	0	1	1	0	58	118	94	4	0	0	3	S
FH1	1	4	MAH00160	13:28	6/9/2015	10348	172.47	16:20:28	6/9/2015 16:20:28	30	56	GC	APP2				1	0	0	1	58	119	95	4	0	0	3	S
FH1	1	4	MAH00160	13:28	6/9/2015	10364	172.73	16:20:44	6/9/2015 16:20:44	31	12	GC	APP1				1	0	0	1	58	120	96	4	0	0	3	S
FH1	1	4	MAH00160	13:28	6/9/2015	10477	174.62	16:22:37	6/9/2015 16:22:37	33	5	GC	APP1				1	0	0	1	58	121	97	4	0	0	3	S
FH1	1	4	MAH00160	13:28	6/9/2015	10480	174.67	16:22:40	6/9/2015 16:22:40	33	8	GC	APP1				1	0	0	1	58	122	98	4	0	0	3	S
FH1	1	4	MAH00160	13:28	6/9/2015	10615	176.92	16:24:55	6/9/2015 16:24:55	35	23		END				0	0	0	0	58	122	98	4	0	0	3
FH1	1	5	MAH00161	13:28	6/9/2015	10656	177.6	16:25:36	6/9/2015 16:25:36	0	41	GC	APP1				1	0	0	1	58	123	99	4	0	0	3	S
FH1	1	5	MAH00161	13:28	6/9/2015	10676	177.93	16:25:56	6/9/2015 16:25:56	1	1	GC	APP1				1	0	0	1	58	124	100	4	0	0	3	M
FH1	1	5	MAH00161	13:28	6/9/2015	10677	177.95	16:25:57	6/9/2015 16:25:57	1	2	GC	APP1				1	0	0	1	58	125	101	4	0	0	3	M
FH1	1	5	MAH00161	13:28	6/9/2015	10685	178.08	16:26:05	6/9/2015 16:26:05	1	10	GC	ATT2	57			0	1	1	0	59	125	101	5	1	1	4	M	SLID IN SIDEWAYS
FH1	1	5	MAH00161	13:28	6/9/2015	10705	178.42	16:26:25	6/9/2015 16:26:25	1	30	GC	APP4				1	0	0	1	59	126	102	5	0	0	4	S
FH1	1	5	MAH00161	13:28	6/9/2015	10816	180.27	16:28:16	6/9/2015 16:28:16	3	21	GC	APP4				1	0	0	1	59	127	103	5	0	0	4	S
FH1	1	5	MAH00161	13:28	6/9/2015	10966	182.77	16:30:46	6/9/2015 16:30:46	5	51	GC	ATT2		26	TA	0	1	1	0	60	127	103	5	0	0	4	S	ONLY ENTERED TUNNEL PART-WAY
FH1	1	5	MAH00161	13:28	6/9/2015	11003	183.38	16:31:23	6/9/2015 16:31:23	6	28	FL	APP1				1	0	0	0	60	128	103	5	0	0	4	S
FH1	1	5	MAH00161	13:28	6/9/2015	11018	183.63	16:31:38	6/9/2015 16:31:38	6	43	GC	ATT1		28	TA	0	1	1	0	61	128	103	5	0	0	4	S	ONLY ENTERED TUNNEL PART-WAY
FH1	1	5	MAH00161	13:28	6/9/2015	11059	184.32	16:32:19	6/9/2015 16:32:19	7	24	GC	APP4				1	0	0	1	61	129	104	5	0	0	4	S
FH1	1	5	MAH00161	13:28	6/9/2015	11093	184.88	16:32:53	6/9/2015 16:32:53	7	58	GC	ATT1		37	TES	0	1	1	0	62	129	104	5	0	0	4	S	LEGS TANGLED UP
FH1	1	5	MAH00161	13:28	6/9/2015	11103	185.05	16:33:03	6/9/2015 16:33:03	8	8	GC	APP1				1	0	0	1	62	130	105	5	0	0	4	S
FH1	1	5	MAH00161	13:28	6/9/2015	11167	186.12	16:34:07	6/9/2015 16:34:07	9	12	GC	APP4				1	0	0	1	62	131	106	5	0	0	4	S
FH1	1	5	MAH00161	13:28	6/9/2015	11311	188.52	16:36:31	6/9/2015 16:36:31	11	36	FL	APP1				1	0	0	0	62	132	106	5	0	0	4	M
FH1	1	5	MAH00161	13:28	6/9/2015	11447	190.78	16:38:47	6/9/2015 16:38:47	13	52	GC	ATT2		34	TA	0	1	1	0	63	132	106	5	0	0	4	M	ONLY ENTERED TUNNEL PART-WAY
FH1	1	5	MAH00161	13:28	6/9/2015	11500	191.67	16:39:40	6/9/2015 16:39:40	14	45	GC	APP3				1	0	0	1	63	133	107	5	0	0	4	M
FH1	1	5	MAH00161	13:28	6/9/2015	11568	192.8	16:40:48	6/9/2015 16:40:48	15	53	GC	APP1				1	0	0	1	63	134	108	5	0	0	4	M
FH1	1	5	MAH00161	13:28	6/9/2015	11604	193.4	16:41:24	6/9/2015 16:41:24	16	29	GC	APP3				1	0	0	1	63	135	109	5	0	0	4	S
FH1	1	5	MAH00161	13:28	6/9/2015	11609	193.48	16:41:29	6/9/2015 16:41:29	16	34	GC	APP3				1	0	0	1	63	136	110	5	0	0	4	M
FH1	1	5	MAH00161	13:28	6/9/2015	11623	193.72	16:41:43	6/9/2015 16:41:43	16	48	GC	ATT2		17	TA	0	1	1	0	64	136	110	5	0	0	4	M
FH1	1	5	MAH00161	13:28	6/9/2015	11624	193.73	16:41:44	6/9/2015 16:41:44	16	49	GC	ATT1		33	TA	0	1	1	0	65	136	110	5	0	0	4	M
FH1	1	5	MAH00161	13:28	6/9/2015	11687	194.78	16:42:47	6/9/2015 16:42:47	17	52	FL	APP2				1	0	0	0	65	137	110	5	0	0	4	M
FH1	1	5	MAH00161	13:28	6/9/2015	11843	197.38	16:45:23	6/9/2015 16:45:23	20	28	SC	APP3				1	0	0	0	65	138	110	5	0	0	4	M	FIRST SCULPIN SIGHTING
FH1	1	5	MAH00161	13:28	6/9/2015	11875	197.92	16:45:55	6/9/2015 16:45:55	21	0	FL	APP1				1	0	0	0	65	139	110	5	0	0	4	L
FH1	1	5	MAH00161	13:28	6/9/2015	11893	198.22	16:46:13	6/9/2015 16:46:13	21	18	FL	PRED				0	0	0	0	65	139	110	5	0	0	4	L	FL TAKES A BITE AT A GREEN CRAB ALREADY INSIDE THE TRAP
FH1	1	5	MAH00161	13:28	6/9/2015	11937	198.95	16:46:57	6/9/2015 16:46:57	22	2	GC	APP4				1	0	0	1	65	140	111	5	0	0	4	M
FH1	1	5	MAH00161	13:28	6/9/2015	12064	201.07	16:49:04	6/9/2015 16:49:04	24	9	GC	APP2				1	0	0	1	65	141	112	5	0	0	4	M
FH1	1	5	MAH00161	13:28	6/9/2015	12290	204.83	16:52:50	6/9/2015 16:52:50	27	55	GC	APP1				1	0	0	1	65	142	113	5	0	0	4	S
FH1	1	5	MAH00161	13:28	6/9/2015	12563	209.38	16:57:23	6/9/2015 16:57:23	32	28	GC	APP4				1	0	0	1	65	143	114	5	0	0	4	S
FH1	1	5	MAH00161	13:28	6/9/2015	12699	211.65	16:59:39	6/9/2015 16:59:39	34	44	GC	APP1				1	0	0	1	65	144	115	5	0	0	4	S
FH1	1	5	MAH00161	13:28	6/9/2015	12738	212.3	17:00:18	6/9/2015 17:00:18	35	23		END				0	0	0	0	65	144	115	5	0	0	4
FH1	1	6	MAH00162	13:28	6/9/2015	12824	213.73	17:01:44	6/9/2015 17:01:44	1	26	GC	ATT2		31	TA	0	1	1	0	66	144	115	5	0	0	4	S	TURNED AROUND PART-WAY THROUGH ENTRANCE FUNNEL
FH1	1	6	MAH00162	13:28	6/9/2015	13006	216.77	17:04:46	6/9/2015 17:04:46	4	28	GC	ATT1		17	TA	0	1	1	0	67	144	115	5	0	0	4	M	LEGS GOT TANGLED AND FLIPPED GC OUT OF ENTRANCE TUNNEL
FH1	1	6	MAH00162	13:28	6/9/2015	13051	217.52	17:05:31	6/9/2015 17:05:31	5	13	GC	APP3				1	0	0	1	67	145	116	5	0	0	4	S
FH1	1	6	MAH00162	13:28	6/9/2015	13367	222.78	17:10:47	6/9/2015 17:10:47	10	29	GC	ATT1		20	TA	0	1	1	0	68	145	116	5	0	0	4	M	LEGS GOT TANGLED AND FLIPPED GC OUT OF ENTRANCE TUNNEL
FH1	1	6	MAH00162	13:28	6/9/2015	13540	225.67	17:13:40	6/9/2015 17:13:40	13	22	GC	APP1				1	0	0	1	68	146	117	5	0	0	4	S
FH1	1	6	MAH00162	13:28	6/9/2015	13615	226.92	17:14:55	6/9/2015 17:14:55	14	37	GC	APP3				1	0	0	1	68	147	118	5	0	0	4	S
FH1	1	6	MAH00162	13:28	6/9/2015	13748	229.13	17:17:08	6/9/2015 17:17:08	16	50	FL	ATT2		85	TES	0	1	0	0	68	147	118	5	0	0	4	S
FH1	1	6	MAH00162	13:28	6/9/2015	14076	234.6	17:22:36	6/9/2015 17:22:36	22	18	GC	APP3				1	0	0	1	68	148	119	5	0	0	4	S
FH1	1	6	MAH00162	13:28	6/9/2015	14118	235.3	17:23:18	6/9/2015 17:23:18	23	0	GC	APP4				1	0	0	1	68	149	120	5	0	0	4	S
FH1	1	6	MAH00162	13:28	6/9/2015	14541	242.35	17:30:21	6/9/2015 17:30:21	30	3	FL	ATT2		462	CTA	0	1	0	0	68	149	120	5	0	0	4	S	SPENT A LOT OF TIME JUST SITTING IN ONE SPOT, DIDN'T MAKE HUGE EFFORT, WENT ALL THE WAY IN
FH1	1	6	MAH00162	13:28	6/9/2015	14861	247.68	17:35:41	6/9/2015 17:35:41	35	23		END				0	0	0	0	68	149	120	5	0	0	4
FH1	1	7	MAH00163	13:28	6/9/2015	14937	248.95	17:36:57	6/9/2015 17:36:57	1	16	GC	ATT1		89	TES	0	1	1	0	69	149	120	5	0	0	4	S	BACK INTO SLIT BUT HAD TROUBLE GETTING THROUGH, GAVE UP SHORTLY AFTER
FH1	1	7	MAH00163	13:28	6/9/2015	15285	254.75	17:42:45	6/9/2015 17:42:45	7	4	GC	APP4				1	0	0	1	69	150	121	5	0	0	4	S
FH1	1	7	MAH00163	13:28	6/9/2015	15345	255.75	17:43:45	6/9/2015 17:43:45	8	4	GC	ATT1		156	TES	0	1	1	0	70	150	121	5	0	0	4	S	HAD TROUBLE NAVIGATING AND GETTING HUNG UP
FH1	1	7	MAH00163	13:28	6/9/2015	15526	258.77	17:46:46	6/9/2015 17:46:46	11	5	FL	APP3				1	0	0	0	70	151	121	5	0	0	4	L
FH1	1	7	MAH00163	13:28	6/9/2015	15531	258.85	17:46:51	6/9/2015 17:46:51	11	10	FL	APP4				1	0	0	0	70	152	121	5	0	0	4	L	SS00002
FH1	1	7	MAH00163	13:28	6/9/2015	15579	259.65	17:47:39	6/9/2015 17:47:39	11	58	GC	APP2				1	0	0	1	70	153	122	5	0	0	4	M
FH1	1	7	MAH00163	13:28	6/9/2015	15599	259.98	17:47:59	6/9/2015 17:47:59	12	18	GC	ATT2		42	TA	0	1	1	0	71	153	122	5	0	0	4	M	WENT IN, DEFLECTED AND LEFT
FH1	1	7	MAH00163	13:28	6/9/2015	16077	267.95	17:55:57	6/9/2015 17:55:57	20	16	FL	APP2				1	0	0	0	71	154	122	5	0	0	4	M
FH1	1	7	MAH00163	13:28	6/9/2015	16146	269.1	17:57:06	6/9/2015 17:57:06	21	25	FL	ATT2		5	CTA	0	1	0	0	71	154	122	5	0	0	4	M	NOSED IN AND TURNED AROUND AFTER CONTACTING ENTRANCE
FH1	1	7	MAH00163	13:28	6/9/2015	16310	271.83	17:59:50	6/9/2015 17:59:50	24	9	FL	APP3				1	0	0	0	71	155	122	5	0	0	4	S
FH1	1	7	MAH00163	13:28	6/9/2015	16673	277.88	18:05:53	6/9/2015 18:05:53	30	12	GC	APP3				1	0	0	1	71	156	123	5	0	0	4	S
FH1	1	7	MAH00163	13:28	6/9/2015	16984	283.07	18:11:04	6/9/2015 18:11:04	35	23		END				0	0	0	0	71	156	123	5	0	0	4
FH1	1	8	MAH00164	13:28	6/9/2015	17284	288.07	18:16:04	6/9/2015 18:16:04	5	0						0	0	0	0	71	156	123	5	0	0	4
FH1	1	8	MAH00164	13:28	6/9/2015	17584	293.07	18:21:04	6/9/2015 18:21:04	10	0						0	0	0	0	71	156	123	5	0	0	4
FH1	1	8	MAH00164	13:28	6/9/2015	17884	298.07	18:26:04	6/9/2015 18:26:04	15	0						0	0	0	0	71	156	123	5	0	0	4
FH1	1	8	MAH00164	13:28	6/9/2015	17962	299.37	18:27:22	6/9/2015 18:27:22	16	18	GC	APP1				1	0	0	1	71	157	124	5	0	0	4	S
FH1	1	8	MAH00164	13:28	6/9/2015	18673	311.22	18:39:13	6/9/2015 18:39:13	28	9	HC	APP4				1	0	0	0	71	158	124	5	0	0	4	S
FH1	1	8	MAH00164	13:28	6/9/2015	19107	318.45	18:46:27	6/9/2015 18:46:27	35	23		END				0	0	0	0	71	158	124	5	0	0	4
FH1	1	9	MAH00165	13:28	6/9/2015	19315	321.92	18:49:55	6/9/2015 18:49:55	3	28	FL	APP3				1	0	0	0	71	159	124	5	0	0	4	S
FH1	1	9	MAH00165	13:28	6/9/2015	19507	325.12	18:53:07	6/9/2015 18:53:07	6	40	GC	APP4				1	0	0	1	71	160	125	5	0	0	4	S
FH1	1	9	MAH00165	13:28	6/9/2015	19551	325.85	18:53:51	6/9/2015 18:53:51	7	24	FL	APP4				1	0	0	0	71	161	125	5	0	0	4	S
FH1	1	9	MAH00165	13:28	6/9/2015	20007	333.45	19:01:27	6/9/2015 19:01:27	15	0						0	0	0	0	71	161	125	5	0	0	4
FH1	1	9	MAH00165	13:28	6/9/2015	20512	341.87	19:09:52	6/9/2015 19:09:52	23	25	GC	APP2				1	0	0	1	71	162	126	5	0	0	4	M
FH1	1	9	MAH00165	13:28	6/9/2015	21207	353.45	19:21:27	6/9/2015 19:21:27	35	0						0	0	0	0	71	162	126	5	0	0	4
FH1	1	9	MAH00165	13:28	6/9/2015	21230	353.83	19:21:50	6/9/2015 19:21:50	35	23		END				0	0	0	0	71	162	126	5	0	0	4
FH1	1	10	MAH00166	13:28	6/9/2015	21320	355.33	19:23:20	6/9/2015 19:23:20	1	30	FL	APP3				1	0	0	0	71	163	126	5	0	0	4	M
FH1	1	10	MAH00166	13:28	6/9/2015	21418	356.97	19:24:58	6/9/2015 19:24:58	3	8	FL	PRED				0	0	0	0	71	163	126	5	0	0	4	M	FL TRIES TO BITE GC INSIDE FUKUI
FH1	1	10	MAH00166	13:28	6/9/2015	21809	363.48	19:31:29	6/9/2015 19:31:29	9	39	GC	APP3				1	0	0	1	71	164	127	5	0	0	4	S
FH1	1	10	MAH00166	13:28	6/9/2015	22513	375.22	19:43:13	6/9/2015 19:43:13	21	23	FL	APP3				1	0	0	0	71	165	127	5	0	0	4	M
FH1	1	10	MAH00166	13:28	6/9/2015	22603	376.72	19:44:43	6/9/2015 19:44:43	22	53	GC	APP2				1	0	0	1	71	166	128	5	0	0	4	S
FH1	1	10	MAH00166	13:28	6/9/2015	23030	383.83	19:51:50	6/9/2015 19:51:50	30	0						0	0	0	0	71	166	128	5	0	0	4
FH1	1	10	MAH00166	13:28	6/9/2015	23262	387.7	19:55:42	6/9/2015 19:55:42	33	52	GC	APP2				1	0	0	1	71	167	129	5	0	0	4	M	RACES IN
FH1	1	10	MAH00166	13:28	6/9/2015	23353	389.22	19:57:13	6/9/2015 19:57:13	35	23		END				0	0	0	0	71	167	129	5	0	0	4
FH1	1	11	MAH00167	13:28	6/9/2015	23539	392.32	20:00:19	6/9/2015 20:00:19	3	6	GC	ATT1		54	TES	0	1	1	0	72	167	129	5	0	0	4	M	TOO BIG, HAD TROUBLE TRYING TO GET INTO SLIT
FH1	1	11	MAH00167	13:28	6/9/2015	23680	394.67	20:02:40	6/9/2015 20:02:40	5	27	GC	ATT2		67	TES	0	1	1	0	73	167	129	5	0	0	4	M	SAME ONE, TES
FH1	1	11	MAH00167	13:28	6/9/2015	23995	399.92	20:07:55	6/9/2015 20:07:55	10	42	GC	ATT2	199			0	1	1	0	74	167	129	6	1	1	5	M	TES, BUT EVENTUALLY SLIPPED THROUGH SIDEWAYS
FH1	1	11	MAH00167	13:28	6/9/2015	24268	404.47	20:12:28	6/9/2015 20:12:28	15	15	GC	APP3				1	0	0	1	74	168	130	6	0	0	5	M
FH1	1	11	MAH00167	13:28	6/9/2015	24489	408.15	20:16:09	6/9/2015 20:16:09	18	56	FL	APP2				1	0	0	0	74	169	130	6	0	0	5	S
FH1	1	11	MAH00167	13:28	6/9/2015	24508	408.47	20:16:28	6/9/2015 20:16:28	19	15	FL	APP4				1	0	0	0	74	170	130	6	0	0	5	M
FH1	1	11	MAH00167	13:28	6/9/2015	24517	408.62	20:16:37	6/9/2015 20:16:37	19	24	FL	ATT2		10	TES	0	1	0	0	74	170	130	6	0	0	5	S	NOSED UP AGAINST SLIT, BUT WAS NOT ABLE TO PUSH THROUGH
FH1	1	11	MAH00167	13:28	6/9/2015	24561	409.35	20:17:21	6/9/2015 20:17:21	20	8	FL	ATT2		50	TES	0	1	0	0	74	170	130	6	0	0	5	S	NOSED UP AGAINST SLIT, BUT WAS NOT ABLE TO PUSH THROUGH
FH1	1	11	MAH00167	13:28	6/9/2015	24573	409.55	20:17:33	6/9/2015 20:17:33	20	20	FL	ATT1		11	TES	0	1	0	0	74	170	130	6	0	0	5	M	NOSED UP AGAINST SLIT, BUT WAS NOT ABLE TO PUSH THROUGH
FH1	1	11	MAH00167	13:28	6/9/2015	24599	409.98	20:17:59	6/9/2015 20:17:59	20	46	GC	ATT1		28	TA	0	1	1	0	75	170	130	6	0	0	5	L
FH1	1	11	MAH00167	13:28	6/9/2015	24641	410.68	20:18:41	6/9/2015 20:18:41	21	28	FL	ATT2		18	TES	0	1	0	0	75	170	130	6	0	0	5	S	NOSED UP AGAINST SLIT, BUT WAS NOT ABLE TO PUSH THROUGH
FH1	1	11	MAH00167	13:28	6/9/2015	24964	416.07	20:24:04	6/9/2015 20:24:04	26	51	GC	APP3				1	0	0	1	75	171	131	6	0	0	5	S
FH1	1	11	MAH00167	13:28	6/9/2015	25097	418.28	20:26:17	6/9/2015 20:26:17	29	4	GC	APP3				1	0	0	1	75	172	132	6	0	0	5	S
FH1	1	11	MAH00167	13:28	6/9/2015	25225	420.42	20:28:25	6/9/2015 20:28:25	31	12	GC	ATT1		55	TES	0	1	1	0	76	172	132	6	0	0	5	S	TOO SMALL TO SQUEEZE THROUGH TIGHT SLIT
FH1	1	11	MAH00167	13:28	6/9/2015	25372	422.87	20:30:52	6/9/2015 20:30:52	33	39	GC	ATT2		9	TA	0	1	1	0	77	172	132	6	0	0	5	L
FH1	1	11	MAH00167	13:28	6/9/2015	25476	424.6	20:32:36	6/9/2015 20:32:36	35	23		END				0	0	0	0	77	172	132	6	0	0	5
FH1	1	12	MAH00168	13:28	6/9/2015	25500	425	20:33:00	6/9/2015 20:33:00	0	24	GC	ATT1		35	TES	0	1	1	0	78	172	132	6	0	0	5	S
FH1	1	12	MAH00168	13:28	6/9/2015	25505	425.08	20:33:05	6/9/2015 20:33:05	0	29	GC	ATT1		69	TES	0	1	1	0	79	172	132	6	0	0	5	S	WASN'T ABLE TO SQUEEZE THROUGH
FH1	1	12	MAH00168	13:28	6/9/2015	25596	426.6	20:34:36	6/9/2015 20:34:36	2	0	GC	APP3				1	0	0	1	79	173	133	6	0	0	5	S
FH1	1	12	MAH00168	13:28	6/9/2015	25604	426.73	20:34:44	6/9/2015 20:34:44	2	8	GC	APP3				1	0	0	1	79	174	134	6	0	0	5	S
FH1	1	12	MAH00168	13:28	6/9/2015	25612	426.87	20:34:52	6/9/2015 20:34:52	2	16	FL	APP1				1	0	0	0	79	175	134	6	0	0	5	S
FH1	1	12	MAH00168	13:28	6/9/2015	25621	427.02	20:35:01	6/9/2015 20:35:01	2	25	GC	ATT1		88	TES	0	1	1	0	80	175	134	6	0	0	5	S
FH1	1	12	MAH00168	13:28	6/9/2015	25656	427.6	20:35:36	6/9/2015 20:35:36	3	0	GC	APP1				1	0	0	1	80	176	135	6	0	0	5	S
FH1	1	12	MAH00168	13:28	6/9/2015	25678	427.97	20:35:58	6/9/2015 20:35:58	3	22	GC	ATT2		58	TES	0	1	1	0	81	176	135	6	0	0	5	S
FH1	1	12	MAH00168	13:28	6/9/2015	25790	429.83	20:37:50	6/9/2015 20:37:50	5	14	GC	APP1				1	0	0	1	81	177	136	6	0	0	5	S
FH1	1	12	MAH00168	13:28	6/9/2015	25862	431.03	20:39:02	6/9/2015 20:39:02	6	26	GC	APP1				1	0	0	1	81	178	137	6	0	0	5	S
FH1	1	12	MAH00168	13:28	6/9/2015	25958	432.63	20:40:38	6/9/2015 20:40:38	8	2	FL	APP4				1	0	0	0	81	179	137	6	0	0	5	M
FH1	1	12	MAH00168	13:28	6/9/2015	26033	433.88	20:41:53	6/9/2015 20:41:53	9	17	GC	APP1				1	0	0	1	81	180	138	6	0	0	5	S
FH1	1	12	MAH00168	13:28	6/9/2015	26067	434.45	20:42:27	6/9/2015 20:42:27	9	51	GC	APP2				1	0	0	1	81	181	139	6	0	0	5	S
FH1	1	12	MAH00168	13:28	6/9/2015	26083	434.72	20:42:43	6/9/2015 20:42:43	10	7	GC	APP3				1	0	0	1	81	182	140	6	0	0	5	S
FH1	1	12	MAH00168	13:28	6/9/2015	26109	435.15	20:43:09	6/9/2015 20:43:09	10	33	GC	ATT1		120	TES	0	1	1	0	82	182	140	6	0	0	5	S	ALMOST MADE IT THROUGH BACKWARDS BUT FAILED
FH1	1	12	MAH00168	13:28	6/9/2015	26366	439.43	20:47:26	6/9/2015 20:47:26	14	50	TC	APP3				1	0	0	0	82	183	140	6	0	0	5	S
FH1	1	12	MAH00168	13:28	6/9/2015	26430	440.5	20:48:30	6/9/2015 20:48:30	15	54	TC	APP3				1	0	0	0	82	184	140	6	0	0	5	S
FH1	1	12	MAH00168	13:28	6/9/2015	26521	442.02	20:50:01	6/9/2015 20:50:01	17	25	TC	APP3				1	0	0	0	82	185	140	6	0	0	5	S
FH1	1	12	MAH00168	13:28	6/9/2015	26638	443.97	20:51:58	6/9/2015 20:51:58	19	22	GC	APP1				1	0	0	1	82	186	141	6	0	0	5	S
FH1	1	12	MAH00168	13:28	6/9/2015	26751	445.85	20:53:51	6/9/2015 20:53:51	21	15	GC	APP1				1	0	0	1	82	187	142	6	0	0	5	S
FH1	1	12	MAH00168	13:28	6/9/2015	26927	448.78	20:56:47	6/9/2015 20:56:47	24	11	GC	APP3				1	0	0	1	82	188	143	6	0	0	5	S
FH1	1	12	MAH00168	13:28	6/9/2015	26960	449.33	20:57:20	6/9/2015 20:57:20	24	44	FL	APP2				1	0	0	0	82	189	143	6	0	0	5	S
FH1	1	12	MAH00168	13:28	6/9/2015	27153	452.55	21:00:33	6/9/2015 21:00:33	27	57	GC	APP1				1	0	0	1	82	190	144	6	0	0	5	S
FH1	1	12	MAH00168	13:28	6/9/2015	27243	454.05	21:02:03	6/9/2015 21:02:03	29	27	GC	APP3				1	0	0	1	82	191	145	6	0	0	5	S
FH1	1	12	MAH00168	13:28	6/9/2015	27488	458.13	21:06:08	6/9/2015 21:06:08	33	32	GC	APP1				1	0	0	1	82	192	146	6	0	0	5	S
FH1	1	12	MAH00168	13:28	6/9/2015	27599	459.98	21:07:59	6/9/2015 21:07:59	35	23		END				0	0	0	0	82	192	146	6	0	0	5		TOO DARK TO CONTINUE
FH3	3	0	MAH00179	14:13	6/10/2015	107	1.78	14:14:47	6/10/2015 14:14:47	1	47		DEP				0	0	0	0	0	0	0	0	0	0	0
FH3	3	0	MAH00179	14:13	6/10/2015	160	2.67	14:15:40	6/10/2015 14:15:40	2	40	GC	APP1				1	0	0	1	0	1	1	0	0	0	0	S
FH3	3	0	MAH00179	14:13	6/10/2015	193	3.22	14:16:13	6/10/2015 14:16:13	3	13	GC	APP2				1	0	0	1	0	2	2	0	0	0	0	S
FH3	3	0	MAH00179	14:13	6/10/2015	201	3.35	14:16:21	6/10/2015 14:16:21	3	21	GC	APP1				1	0	0	1	0	3	3	0	0	0	0	S
FH3	3	0	MAH00179	14:13	6/10/2015	215	3.58	14:16:35	6/10/2015 14:16:35	3	35	GC	ATT2		40	CTA	0	1	1	0	1	3	3	0	0	0	0	S
FH3	3	0	MAH00179	14:13	6/10/2015	388	6.47	14:19:28	6/10/2015 14:19:28	6	28	GC	ATT1		69	TES	0	1	1	0	2	3	3	0	0	0	0	S	THIS GC FIRST ATTEMPTED ENTRANCE 2 AND NOW IS TRYING ENTRANCE 1, GOT ALL HUNG UP UPSIDE DOWN
FH3	3	0	MAH00179	14:13	6/10/2015	455	7.58	14:20:35	6/10/2015 14:20:35	7	35	GC	APP4				1	0	0	1	2	4	4	0	0	0	0	M
FH3	3	0	MAH00179	14:13	6/10/2015	480	8	14:21:00	6/10/2015 14:21:00	8	0	GC	APP2				1	0	0	1	2	5	5	0	0	0	0	M
FH3	3	0	MAH00179	14:13	6/10/2015	502	8.37	14:21:22	6/10/2015 14:21:22	8	22	GC	APP1				1	0	0	1	2	6	6	0	0	0	0	S
FH3	3	0	MAH00179	14:13	6/10/2015	583	9.72	14:22:43	6/10/2015 14:22:43	9	43	GC	ATT2		16	TA	0	1	1	0	3	6	6	0	0	0	0	S	ONLY ENTERED PART-WAY
FH3	3	0	MAH00179	14:13	6/10/2015	587	9.78	14:22:47	6/10/2015 14:22:47	9	47	SC	APP4				1	0	0	0	3	7	6	0	0	0	0	M
FH3	3	0	MAH00179	14:13	6/10/2015	623	10.38	14:23:23	6/10/2015 14:23:23	10	23	GC	APP1				1	0	0	1	3	8	7	0	0	0	0	M
FH3	3	0	MAH00179	14:13	6/10/2015	642	10.7	14:23:42	6/10/2015 14:23:42	10	42	GC	APP1				1	0	0	1	3	9	8	0	0	0	0	S
FH3	3	0	MAH00179	14:13	6/10/2015	647	10.78	14:23:47	6/10/2015 14:23:47	10	47	GC	APP1				1	0	0	1	3	10	9	0	0	0	0	M
FH3	3	0	MAH00179	14:13	6/10/2015	655	10.92	14:23:55	6/10/2015 14:23:55	10	55	GC	APP3				1	0	0	1	3	11	10	0	0	0	0	M
FH3	3	0	MAH00179	14:13	6/10/2015	656	10.93	14:23:56	6/10/2015 14:23:56	10	56	GC	AGG				0	0	0	0	3	11	10	0	0	0	0		GC ENTERS FIELD OF VIEW (3) AN LOCKS WITH ANOTHER GC
FH3	3	0	MAH00179	14:13	6/10/2015	679	11.32	14:24:19	6/10/2015 14:24:19	11	19	GC	AGG				0	0	0	0	3	11	10	0	0	0	0		THE SAME GC THAT WAS APPROACHED PREVIOUSLY IS APP BY A DIFFERENT GC AND THEY LOCK CLAWS
FH3	3	0	MAH00179	14:13	6/10/2015	687	11.45	14:24:27	6/10/2015 14:24:27	11	27	TC	APP2				1	0	0	0	3	12	10	0	0	0	0	S
FH3	3	0	MAH00179	14:13	6/10/2015	702	11.7	14:24:42	6/10/2015 14:24:42	11	42	GC	APP3				1	0	0	1	3	13	11	0	0	0	0	S
FH3	3	0	MAH00179	14:13	6/10/2015	705	11.75	14:24:45	6/10/2015 14:24:45	11	45	GC	APP2				1	0	0	1	3	14	12	0	0	0	0	S
FH3	3	0	MAH00179	14:13	6/10/2015	710	11.83	14:24:50	6/10/2015 14:24:50	11	50	GC	APP3				1	0	0	1	3	15	13	0	0	0	0	S
FH3	3	0	MAH00179	14:13	6/10/2015	713	11.88	14:24:53	6/10/2015 14:24:53	11	53	GC	APP2				1	0	0	1	3	16	14	0	0	0	0	M
FH3	3	0	MAH00179	14:13	6/10/2015	714	11.9	14:24:54	6/10/2015 14:24:54	11	54	GC	ATT2		47	TES	0	1	1	0	4	16	14	0	0	0	0	M	SEEMED TOO BIG, TES, GOT HUNG UP
FH3	3	0	MAH00179	14:13	6/10/2015	721	12.02	14:25:01	6/10/2015 14:25:01	12	1	GC	APP3				1	0	0	1	4	17	15	0	0	0	0	M
FH3	3	0	MAH00179	14:13	6/10/2015	726	12.1	14:25:06	6/10/2015 14:25:06	12	6	GC	ATT2		46	TES	0	1	1	0	5	17	15	0	0	0	0	S	TRIED TO REACH LEGS THRUOGH SLIT BUT WAS UNABLE TO SQUEEZE THROUGH
FH3	3	0	MAH00179	14:13	6/10/2015	737	12.28	14:25:17	6/10/2015 14:25:17	12	17	GC	ATT2		100	TES	0	1	1	0	6	17	15	0	0	0	0	S
FH3	3	0	MAH00179	14:13	6/10/2015	771	12.85	14:25:51	6/10/2015 14:25:51	12	51	GC	APP4				1	0	0	1	6	18	16	0	0	0	0	S
FH3	3	0	MAH00179	14:13	6/10/2015	837	13.95	14:26:57	6/10/2015 14:26:57	13	57	GC	APP1				1	0	0	1	6	19	17	0	0	0	0	S
FH3	3	0	MAH00179	14:13	6/10/2015	844	14.07	14:27:04	6/10/2015 14:27:04	14	4	GC	APP1				1	0	0	1	6	20	18	0	0	0	0	M
FH3	3	0	MAH00179	14:13	6/10/2015	843	14.05	14:27:03	6/10/2015 14:27:03	14	3	TC	APP1				1	0	0	0	6	21	18	0	0	0	0	S
FH3	3	0	MAH00179	14:13	6/10/2015	854	14.23	14:27:14	6/10/2015 14:27:14	14	14	GC	ATT1		61	AGG	0	1	1	0	7	21	18	0	0	0	0	S	M GC ENTERING AT SAME TIME SCARED THIS GC OUT OF ENTRANCE TUNNEL
FH3	3	0	MAH00179	14:13	6/10/2015	873	14.55	14:27:33	6/10/2015 14:27:33	14	33	GC	APP1				1	0	0	1	7	22	19	0	0	0	0	M
FH3	3	0	MAH00179	14:13	6/10/2015	883	14.72	14:27:43	6/10/2015 14:27:43	14	43	GC	ATT1		80	TES	0	1	1	0	8	22	19	0	0	0	0	M	SEEMED TOO LARGE, GOT HUNG UP AND HAD TES
FH3	3	0	MAH00179	14:13	6/10/2015	904	15.07	14:28:04	6/10/2015 14:28:04	15	4	GC	APP3				1	0	0	1	8	23	20	0	0	0	0	M
FH3	3	0	MAH00179	14:13	6/10/2015	940	15.67	14:28:40	6/10/2015 14:28:40	15	40	GC	APP3				1	0	0	1	8	24	21	0	0	0	0	S
FH3	3	0	MAH00179	14:13	6/10/2015	1013	16.88	14:29:53	6/10/2015 14:29:53	16	53	TC	APP3				1	0	0	0	8	25	21	0	0	0	0	S
FH3	3	0	MAH00179	14:13	6/10/2015	1032	17.2	14:30:12	6/10/2015 14:30:12	17	12	GC	APP3				1	0	0	1	8	26	22	0	0	0	0	S
FH3	3	0	MAH00179	14:13	6/10/2015	1057	17.62	14:30:37	6/10/2015 14:30:37	17	37	FL	APP4				1	0	0	0	8	27	22	0	0	0	0	S
FH3	3	0	MAH00179	14:13	6/10/2015	1083	18.05	14:31:03	6/10/2015 14:31:03	18	3	GC	APP3				1	0	0	1	8	28	23	0	0	0	0	S
FH3	3	0	MAH00179	14:13	6/10/2015	1088	18.13	14:31:08	6/10/2015 14:31:08	18	8	TC	APP3				1	0	0	0	8	29	23	0	0	0	0	M
FH3	3	0	MAH00179	14:13	6/10/2015	1093	18.22	14:31:13	6/10/2015 14:31:13	18	13	GC	APP3				1	0	0	1	8	30	24	0	0	0	0	S
FH3	3	0	MAH00179	14:13	6/10/2015	1094	18.23	14:31:14	6/10/2015 14:31:14	18	14	CD	APP3				1	0	0	0	8	31	24	0	0	0	0	M
FH3	3	0	MAH00179	14:13	6/10/2015	1097	18.28	14:31:17	6/10/2015 14:31:17	18	17	CD	APP3				1	0	0	0	8	32	24	0	0	0	0	M
FH3	3	0	MAH00179	14:13	6/10/2015	1101	18.35	14:31:21	6/10/2015 14:31:21	18	21	GC	APP3				1	0	0	1	8	33	25	0	0	0	0	S
FH3	3	0	MAH00179	14:13	6/10/2015	1115	18.58	14:31:35	6/10/2015 14:31:35	18	35	GC	ATT2		86	TES	0	1	1	0	9	33	25	0	0	0	0	S
FH3	3	0	MAH00179	14:13	6/10/2015	1144	19.07	14:32:04	6/10/2015 14:32:04	19	4		NOTE				0	0	0	0	9	33	25	0	0	0	0		SS0003
FH3	3	0	MAH00179	14:13	6/10/2015	1151	19.18	14:32:11	6/10/2015 14:32:11	19	11	GC	ATT2		171	TES	0	1	1	0	10	33	25	0	0	0	0	S	SPENT A LONG TIME TRYING TO ENTER SLIT BUT COULDN�T SQUEEZE THROUGH
FH3	3	0	MAH00179	14:13	6/10/2015	1192	19.87	14:32:52	6/10/2015 14:32:52	19	52		NOTE				0	0	0	0	10	33	25	0	0	0	0		SS0004, SS0005
FH3	3	0	MAH00179	14:13	6/10/2015	1197	19.95	14:32:57	6/10/2015 14:32:57	19	57	GC	APP4				1	0	0	1	10	34	26	0	0	0	0	S
FH3	3	0	MAH00179	14:13	6/10/2015	1210	20.17	14:33:10	6/10/2015 14:33:10	20	10	GC	APP3				1	0	0	1	10	35	27	0	0	0	0	S
FH3	3	0	MAH00179	14:13	6/10/2015	1227	20.45	14:33:27	6/10/2015 14:33:27	20	27	GC	APP3				1	0	0	1	10	36	28	0	0	0	0	S
FH3	3	0	MAH00179	14:13	6/10/2015	1240	20.67	14:33:40	6/10/2015 14:33:40	20	40	GC	APP3				1	0	0	1	10	37	29	0	0	0	0	S
FH3	3	0	MAH00179	14:13	6/10/2015	1249	20.82	14:33:49	6/10/2015 14:33:49	20	49	GC	ATT1		21	TA	0	1	1	0	11	37	29	0	0	0	0	M	TURNED AROUND 1/2WAY THROUGH
FH3	3	0	MAH00179	14:13	6/10/2015	1268	21.13	14:34:08	6/10/2015 14:34:08	21	8	GC	APP4				1	0	0	1	11	38	30	0	0	0	0	S
FH3	3	0	MAH00179	14:13	6/10/2015	1352	22.53	14:35:32	6/10/2015 14:35:32	22	32	GC	APP4				1	0	0	1	11	39	31	0	0	0	0	S
FH3	3	0	MAH00179	14:13	6/10/2015	1389	23.15	14:36:09	6/10/2015 14:36:09	23	9	GC	APP3				1	0	0	1	11	40	32	0	0	0	0	S
FH3	3	0	MAH00179	14:13	6/10/2015	1430	23.83	14:36:50	6/10/2015 14:36:50	23	50	GC	APP1				1	0	0	1	11	41	33	0	0	0	0	S
FH3	3	0	MAH00179	14:13	6/10/2015	1482	24.7	14:37:42	6/10/2015 14:37:42	24	42	FL	APP4				1	0	0	0	11	42	33	0	0	0	0	S
FH3	3	0	MAH00179	14:13	6/10/2015	1491	24.85	14:37:51	6/10/2015 14:37:51	24	51	GC	APP4				1	0	0	1	11	43	34	0	0	0	0	S
FH3	3	0	MAH00179	14:13	6/10/2015	1510	25.17	14:38:10	6/10/2015 14:38:10	25	10	GC	APP1				1	0	0	1	11	44	35	0	0	0	0	S
FH3	3	0	MAH00179	14:13	6/10/2015	1528	25.47	14:38:28	6/10/2015 14:38:28	25	28	GC	APP3				1	0	0	1	11	45	36	0	0	0	0	S
FH3	3	0	MAH00179	14:13	6/10/2015	1535	25.58	14:38:35	6/10/2015 14:38:35	25	35	GC	APP1				1	0	0	1	11	46	37	0	0	0	0	S
FH3	3	0	MAH00179	14:13	6/10/2015	1595	26.58	14:39:35	6/10/2015 14:39:35	26	35	GC	APP1				1	0	0	1	11	47	38	0	0	0	0	S
FH3	3	0	MAH00179	14:13	6/10/2015	1657	27.62	14:40:37	6/10/2015 14:40:37	27	37	GC	APP2				1	0	0	1	11	48	39	0	0	0	0	S
FH3	3	0	MAH00179	14:13	6/10/2015	1676	27.93	14:40:56	6/10/2015 14:40:56	27	56	GC	APP3				1	0	0	1	11	49	40	0	0	0	0	S
FH3	3	0	MAH00179	14:13	6/10/2015	1693	28.22	14:41:13	6/10/2015 14:41:13	28	13	FL	APP3				1	0	0	0	11	50	40	0	0	0	0	S
FH3	3	0	MAH00179	14:13	6/10/2015	1707	28.45	14:41:27	6/10/2015 14:41:27	28	27	GC	APP2				1	0	0	1	11	51	41	0	0	0	0	S
FH3	3	0	MAH00179	14:13	6/10/2015	1739	28.98	14:41:59	6/10/2015 14:41:59	28	59	GC	APP2				1	0	0	1	11	52	42	0	0	0	0	S
FH3	3	0	MAH00179	14:13	6/10/2015	1740	29	14:42:00	6/10/2015 14:42:00	29	0	GC	APP2				1	0	0	1	11	53	43	0	0	0	0	S
FH3	3	0	MAH00179	14:13	6/10/2015	1751	29.18	14:42:11	6/10/2015 14:42:11	29	11	GC	APP3				1	0	0	1	11	54	44	0	0	0	0	S
FH3	3	0	MAH00179	14:13	6/10/2015	1755	29.25	14:42:15	6/10/2015 14:42:15	29	15	GC	ATT2		17	TA	0	1	1	0	12	54	44	0	0	0	0	S	ONLY ENTERED PARTWAY BEFORE TURNING AROUND
FH3	3	0	MAH00179	14:13	6/10/2015	1756	29.27	14:42:16	6/10/2015 14:42:16	29	16	GC	APP3				1	0	0	1	12	55	45	0	0	0	0	S
FH3	3	0	MAH00179	14:13	6/10/2015	1757	29.28	14:42:17	6/10/2015 14:42:17	29	17	GC	APP1				1	0	0	1	12	56	46	0	0	0	0	S
FH3	3	0	MAH00179	14:13	6/10/2015	1758	29.3	14:42:18	6/10/2015 14:42:18	29	18	GC	APP3				1	0	0	1	12	57	47	0	0	0	0	S
FH3	3	0	MAH00179	14:13	6/10/2015	1815	30.25	14:43:15	6/10/2015 14:43:15	30	15	GC	APP3				1	0	0	1	12	58	48	0	0	0	0	S
FH3	3	0	MAH00179	14:13	6/10/2015	1822	30.37	14:43:22	6/10/2015 14:43:22	30	22	GC	ATT1		142	TES	0	1	1	0	13	58	48	0	0	0	0	S
FH3	3	0	MAH00179	14:13	6/10/2015	1846	30.77	14:43:46	6/10/2015 14:43:46	30	46	GC	APP3				1	0	0	1	13	59	49	0	0	0	0	S
FH3	3	0	MAH00179	14:13	6/10/2015	1849	30.82	14:43:49	6/10/2015 14:43:49	30	49	GC	ATT1		312	TES	0	1	1	0	14	59	49	0	0	0	0	S	TES AND AGG, LOTS OF OTHER GRABS TRYING TO ENTER AT THE SAME TIME
FH3	3	0	MAH00179	14:13	6/10/2015	1863	31.05	14:44:03	6/10/2015 14:44:03	31	3	GC	APP2				1	0	0	1	14	60	50	0	0	0	0	S
FH3	3	0	MAH00179	14:13	6/10/2015	1901	31.68	14:44:41	6/10/2015 14:44:41	31	41	GC	ATT2		59	TES	0	1	1	0	15	60	50	0	0	0	0	S	WALKED ALONG SLIT BUT COULDN�T GET THROUGH
FH3	3	0	MAH00179	14:13	6/10/2015	1921	32.02	14:45:01	6/10/2015 14:45:01	32	1	GC	APP3				1	0	0	1	15	61	51	0	0	0	0	S
FH3	3	0	MAH00179	14:13	6/10/2015	1968	32.8	14:45:48	6/10/2015 14:45:48	32	48	FL	APP2				1	0	0	0	15	62	51	0	0	0	0	M
FH3	3	0	MAH00179	14:13	6/10/2015	1980	33	14:46:00	6/10/2015 14:46:00	33	0	GC	APP3				1	0	0	1	15	63	52	0	0	0	0	M
FH3	3	0	MAH00179	14:13	6/10/2015	2010	33.5	14:46:30	6/10/2015 14:46:30	33	30	GC	ATT1		99	TES	0	1	1	0	16	63	52	0	0	0	0	S	TES & AGG FROM OTHER GC IN TRAP ENTRANCE
FH3	3	0	MAH00179	14:13	6/10/2015	2015	33.58	14:46:35	6/10/2015 14:46:35	33	35	GC	ATT1		72	TES	0	1	1	0	17	63	52	0	0	0	0	S
FH3	3	0	MAH00179	14:13	6/10/2015	2038	33.97	14:46:58	6/10/2015 14:46:58	33	58	GC	ATT1		44	TES	0	1	1	0	18	63	52	0	0	0	0	S
FH3	3	0	MAH00179	14:13	6/10/2015	2041	34.02	14:47:01	6/10/2015 14:47:01	34	1	GC	ATT1		185	TES	0	1	1	0	19	63	52	0	0	0	0	M
FH3	3	0	MAH00179	14:13	6/10/2015	2051	34.18	14:47:11	6/10/2015 14:47:11	34	11	GC	ATT1		63	TES	0	1	1	0	20	63	52	0	0	0	0	S
FH3	3	0	MAH00179	14:13	6/10/2015	2053	34.22	14:47:13	6/10/2015 14:47:13	34	13	GC	ATT1		22	TA	0	1	1	0	21	63	52	0	0	0	0	S
FH3	3	0	MAH00179	14:13	6/10/2015	2123	35.38	14:48:23	6/10/2015 14:48:23	35	23		END				0	0	0	0	21	63	52	0	0	0	0
FH3	3	1	MAH00180	14:13	6/10/2015	2179	36.32	14:49:19	6/10/2015 14:49:19	0	56	GC	APP1				1	0	0	1	21	64	53	0	0	0	0	S
FH3	3	1	MAH00180	14:13	6/10/2015	2205	36.75	14:49:45	6/10/2015 14:49:45	1	22	GC	ATT1		13	AGG	0	1	1	0	22	64	53	0	0	0	0	S	WAS TURNED AROUND BY LARGER GREEN CRAB AND PREVENTED FROM ENTRY ATTEMPT
FH3	3	1	MAH00180	14:13	6/10/2015	2216	36.93	14:49:56	6/10/2015 14:49:56	1	33	GC	APP1				1	0	0	1	22	65	54	0	0	0	0	S
FH3	3	1	MAH00180	14:13	6/10/2015	2221	37.02	14:50:01	6/10/2015 14:50:01	1	38	GC	APP3				1	0	0	1	22	66	55	0	0	0	0	S
FH3	3	1	MAH00180	14:13	6/10/2015	2228	37.13	14:50:08	6/10/2015 14:50:08	1	45	GC	APP4				1	0	0	1	22	67	56	0	0	0	0	S
FH3	3	1	MAH00180	14:13	6/10/2015	2250	37.5	14:50:30	6/10/2015 14:50:30	2	7	GC	ATT1		26	TA	0	1	1	0	23	67	56	0	0	0	0	S
FH3	3	1	MAH00180	14:13	6/10/2015	2281	38.02	14:51:01	6/10/2015 14:51:01	2	38	GC	APP1				1	0	0	1	23	68	57	0	0	0	0	S
FH3	3	1	MAH00180	14:13	6/10/2015	2294	38.23	14:51:14	6/10/2015 14:51:14	2	51	GC	APP2				1	0	0	1	23	69	58	0	0	0	0	M
FH3	3	1	MAH00180	14:13	6/10/2015	2308	38.47	14:51:28	6/10/2015 14:51:28	3	5	GC	ATT2		75	TES	0	1	1	0	24	69	58	0	0	0	0	M	GOT CAUGHT UP IN FIGHT WITH SMALLER GC AND EVENTUALLY LEFT
FH3	3	1	MAH00180	14:13	6/10/2015	2335	38.92	14:51:55	6/10/2015 14:51:55	3	32	GC	ATT2		88	TES	0	1	1	0	25	69	58	0	0	0	0	S	ALMOST BACKED IN BUT LOST IT
FH3	3	1	MAH00180	14:13	6/10/2015	2359	39.32	14:52:19	6/10/2015 14:52:19	3	56	GC	ATT2		75	TES	0	1	1	0	26	69	58	0	0	0	0	S	WALKED ALONG SLIT BUT COULDN�T GET IN
FH3	3	1	MAH00180	14:13	6/10/2015	2362	39.37	14:52:22	6/10/2015 14:52:22	3	59	GC	APP2				1	0	0	1	26	70	59	0	0	0	0	S
FH3	3	1	MAH00180	14:13	6/10/2015	2387	39.78	14:52:47	6/10/2015 14:52:47	4	24	FL	APP1				1	0	0	0	26	71	59	0	0	0	0	M
FH3	3	1	MAH00180	14:13	6/10/2015	2390	39.83	14:52:50	6/10/2015 14:52:50	4	27	GC	ATT2		59	TA	0	1	1	0	27	71	59	0	0	0	0	S
FH3	3	1	MAH00180	14:13	6/10/2015	2416	40.27	14:53:16	6/10/2015 14:53:16	4	53	GC	APP3				1	0	0	1	27	72	60	0	0	0	0	S
FH3	3	1	MAH00180	14:13	6/10/2015	2451	40.85	14:53:51	6/10/2015 14:53:51	5	28	GC	APP2				1	0	0	1	27	73	61	0	0	0	0	S
FH3	3	1	MAH00180	14:13	6/10/2015	2469	41.15	14:54:09	6/10/2015 14:54:09	5	46	GC	APP3				1	0	0	1	27	74	62	0	0	0	0	S
FH3	3	1	MAH00180	14:13	6/10/2015	2522	42.03	14:55:02	6/10/2015 14:55:02	6	39	GC	APP1				1	0	0	1	27	75	63	0	0	0	0	S
FH3	3	1	MAH00180	14:13	6/10/2015	2609	43.48	14:56:29	6/10/2015 14:56:29	8	6	FL	ATT2		224	TES	0	1	0	0	27	75	63	0	0	0	0	S	TRIED MULTIPLE TIMES
FH3	3	1	MAH00180	14:13	6/10/2015	2783	46.38	14:59:23	6/10/2015 14:59:23	11	0	GC	APP2				1	0	0	1	27	76	64	0	0	0	0	S
FH3	3	1	MAH00180	14:13	6/10/2015	2800	46.67	14:59:40	6/10/2015 14:59:40	11	17	GC	APP4				1	0	0	1	27	77	65	0	0	0	0	S
FH3	3	1	MAH00180	14:13	6/10/2015	2818	46.97	14:59:58	6/10/2015 14:59:58	11	35	GC	APP2				1	0	0	1	27	78	66	0	0	0	0	S
FH3	3	1	MAH00180	14:13	6/10/2015	2874	47.9	15:00:54	6/10/2015 15:00:54	12	31	GC	APP1				1	0	0	1	27	79	67	0	0	0	0	S
FH3	3	1	MAH00180	14:13	6/10/2015	2877	47.95	15:00:57	6/10/2015 15:00:57	12	34	FL	APP1				1	0	0	0	27	80	67	0	0	0	0	M
FH3	3	1	MAH00180	14:13	6/10/2015	2897	48.28	15:01:17	6/10/2015 15:01:17	12	54	GC	APP2				1	0	0	1	27	81	68	0	0	0	0	S
FH3	3	1	MAH00180	14:13	6/10/2015	2900	48.33	15:01:20	6/10/2015 15:01:20	12	57	FL	ATT2		17	TES	0	1	0	0	27	81	68	0	0	0	0	M	NOSED INTO ENTRY MULTIPLE TIMES BUT HAD COULD SQUEEZE IN
FH3	3	1	MAH00180	14:13	6/10/2015	2928	48.8	15:01:48	6/10/2015 15:01:48	13	25	GC	APP3				1	0	0	1	27	82	69	0	0	0	0	S
FH3	3	1	MAH00180	14:13	6/10/2015	2929	48.82	15:01:49	6/10/2015 15:01:49	13	26	GC	ATT2		51	TES	0	1	1	0	28	82	69	0	0	0	0	S
FH3	3	1	MAH00180	14:13	6/10/2015	2980	49.67	15:02:40	6/10/2015 15:02:40	14	17	FL	APP1				1	0	0	0	28	83	69	0	0	0	0	M
FH3	3	1	MAH00180	14:13	6/10/2015	3013	50.22	15:03:13	6/10/2015 15:03:13	14	50	FL	APP3				1	0	0	0	28	84	69	0	0	0	0	M
FH3	3	1	MAH00180	14:13	6/10/2015	3014	50.23	15:03:14	6/10/2015 15:03:14	14	51	GC	APP3				1	0	0	1	28	85	70	0	0	0	0	M
FH3	3	1	MAH00180	14:13	6/10/2015	3015	50.25	15:03:15	6/10/2015 15:03:15	14	52	GC	AGG				0	0	0	0	28	85	70	0	0	0	0		GC TRYING TO GRAB AT FL
FH3	3	1	MAH00180	14:13	6/10/2015	3016	50.27	15:03:16	6/10/2015 15:03:16	14	53	FL	ATT2		16	TES	0	1	0	0	28	85	70	0	0	0	0	M	NOSED INTO ENTRY SLIT BUT COULDN�T GET THROUGH, JUST BOUNCED
FH3	3	1	MAH00180	14:13	6/10/2015	3019	50.32	15:03:19	6/10/2015 15:03:19	14	56	GC	ATT2		85	CTA	0	1	1	0	29	85	70	0	0	0	0	M
FH3	3	1	MAH00180	14:13	6/10/2015	3031	50.52	15:03:31	6/10/2015 15:03:31	15	8	GC	APP3				1	0	0	1	29	86	71	0	0	0	0	M
FH3	3	1	MAH00180	14:13	6/10/2015	3037	50.62	15:03:37	6/10/2015 15:03:37	15	14	GC	ATT2		114	TES	0	1	1	0	30	86	71	0	0	0	0	S
FH3	3	1	MAH00180	14:13	6/10/2015	3050	50.83	15:03:50	6/10/2015 15:03:50	15	27	GC	ATT2		50	TA	0	1	1	0	31	86	71	0	0	0	0	M
FH3	3	1	MAH00180	14:13	6/10/2015	3064	51.07	15:04:04	6/10/2015 15:04:04	15	41	GC	APP1				1	0	0	1	31	87	72	0	0	0	0	S
FH3	3	1	MAH00180	14:13	6/10/2015	3085	51.42	15:04:25	6/10/2015 15:04:25	16	2	FL	APP1				1	0	0	0	31	88	72	0	0	0	0	M
FH3	3	1	MAH00180	14:13	6/10/2015	3087	51.45	15:04:27	6/10/2015 15:04:27	16	4	GC	APP3				1	0	0	1	31	89	73	0	0	0	0	S
FH3	3	1	MAH00180	14:13	6/10/2015	3090	51.5	15:04:30	6/10/2015 15:04:30	16	7	GC	APP3				1	0	0	1	31	90	74	0	0	0	0	S
FH3	3	1	MAH00180	14:13	6/10/2015	3105	51.75	15:04:45	6/10/2015 15:04:45	16	22	TC	APP3				1	0	0	0	31	91	74	0	0	0	0	M
FH3	3	1	MAH00180	14:13	6/10/2015	3143	52.38	15:05:23	6/10/2015 15:05:23	17	0	GC	APP2				1	0	0	1	31	92	75	0	0	0	0	M
FH3	3	1	MAH00180	14:13	6/10/2015	3158	52.63	15:05:38	6/10/2015 15:05:38	17	15	GC	ATT1		47	TA	0	1	1	0	32	92	75	0	0	0	0	M
FH3	3	1	MAH00180	14:13	6/10/2015	3181	53.02	15:06:01	6/10/2015 15:06:01	17	38	TC	APP1				1	0	0	0	32	93	75	0	0	0	0	M
FH3	3	1	MAH00180	14:13	6/10/2015	3207	53.45	15:06:27	6/10/2015 15:06:27	18	4	GC	ATT2		15	TA	0	1	1	0	33	93	75	0	0	0	0	S
FH3	3	1	MAH00180	14:13	6/10/2015	3220	53.67	15:06:40	6/10/2015 15:06:40	18	17	GC	APP1				1	0	0	1	33	94	76	0	0	0	0	S
FH3	3	1	MAH00180	14:13	6/10/2015	3246	54.1	15:07:06	6/10/2015 15:07:06	18	43	GC	ATT2		57	TA	0	1	1	0	34	94	76	0	0	0	0	M
FH3	3	1	MAH00180	14:13	6/10/2015	3290	54.83	15:07:50	6/10/2015 15:07:50	19	27	GC	ATT2		8	TA	0	1	1	0	35	94	76	0	0	0	0	M
FH3	3	1	MAH00180	14:13	6/10/2015	3307	55.12	15:08:07	6/10/2015 15:08:07	19	44	GC	APP2				1	0	0	1	35	95	77	0	0	0	0	M
FH3	3	1	MAH00180	14:13	6/10/2015	3413	56.88	15:09:53	6/10/2015 15:09:53	21	30	GC	APP3				1	0	0	1	35	96	78	0	0	0	0	S
FH3	3	1	MAH00180	14:13	6/10/2015	3513	58.55	15:11:33	6/10/2015 15:11:33	23	10	GC	APP2				1	0	0	1	35	97	79	0	0	0	0	S
FH3	3	1	MAH00180	14:13	6/10/2015	3535	58.92	15:11:55	6/10/2015 15:11:55	23	32	GC	ATT2		45	TES	0	1	1	0	36	97	79	0	0	0	0	S	WALKED UP TO, AND ALONG, ENTRY SLIT
FH3	3	1	MAH00180	14:13	6/10/2015	3553	59.22	15:12:13	6/10/2015 15:12:13	23	50	GC	APP1				1	0	0	1	36	98	80	0	0	0	0	M
FH3	3	1	MAH00180	14:13	6/10/2015	3611	60.18	15:13:11	6/10/2015 15:13:11	24	48	GC	ATT1		83	TES	0	1	1	0	37	98	80	0	0	0	0	M	WALKED UP TO, AND ALONG, ENTRY SLIT
FH3	3	1	MAH00180	14:13	6/10/2015	3694	61.57	15:14:34	6/10/2015 15:14:34	26	11	GC	ATT1		144	CTA	0	1	1	0	38	98	80	0	0	0	0	S	DIDN'T MAKE MUCH OF AN ATTEMPT, MOSTLY SAT IN THE ENTRANCE TUNNEL
FH3	3	1	MAH00180	14:13	6/10/2015	3817	63.62	15:16:37	6/10/2015 15:16:37	28	14	GC	APP1				1	0	0	1	38	99	81	0	0	0	0	S
FH3	3	1	MAH00180	14:13	6/10/2015	3868	64.47	15:17:28	6/10/2015 15:17:28	29	5	GC	APP4				1	0	0	1	38	100	82	0	0	0	0	S
FH3	3	1	MAH00180	14:13	6/10/2015	3881	64.68	15:17:41	6/10/2015 15:17:41	29	18	GC	APP1				1	0	0	1	38	101	83	0	0	0	0	M
FH3	3	1	MAH00180	14:13	6/10/2015	3897	64.95	15:17:57	6/10/2015 15:17:57	29	34	GC	APP2				1	0	0	1	38	102	84	0	0	0	0	M
FH3	3	1	MAH00180	14:13	6/10/2015	4019	66.98	15:19:59	6/10/2015 15:19:59	31	36	GC	APP2				1	0	0	1	38	103	85	0	0	0	0	S
FH3	3	1	MAH00180	14:13	6/10/2015	4024	67.07	15:20:04	6/10/2015 15:20:04	31	41	GC	APP1				1	0	0	1	38	104	86	0	0	0	0	S
FH3	3	1	MAH00180	14:13	6/10/2015	4073	67.88	15:20:53	6/10/2015 15:20:53	32	30	GC	APP1				1	0	0	1	38	105	87	0	0	0	0	S
FH3	3	1	MAH00180	14:13	6/10/2015	4075	67.92	15:20:55	6/10/2015 15:20:55	32	32	GC	ATT1		196	TES	0	1	1	0	39	105	87	0	0	0	0	S
FH3	3	1	MAH00180	14:13	6/10/2015	4114	68.57	15:21:34	6/10/2015 15:21:34	33	11	GC	APP3				1	0	0	1	39	106	88	0	0	0	0	S
FH3	3	1	MAH00180	14:13	6/10/2015	4161	69.35	15:22:21	6/10/2015 15:22:21	33	58	GC	APP3				1	0	0	1	39	107	89	0	0	0	0	S
FH3	3	1	MAH00180	14:13	6/10/2015	4177	69.62	15:22:37	6/10/2015 15:22:37	34	14	GC	APP3				1	0	0	1	39	108	90	0	0	0	0	S
FH3	3	1	MAH00180	14:13	6/10/2015	4246	70.77	15:23:46	6/10/2015 15:23:46	35	23		END				0	0	0	0	39	108	90	0	0	0	0
FH3	3	2	MAH00181	14:13	6/10/2015	4247	70.78	15:23:47	6/10/2015 15:23:47	0	1	GC	ATT1		75	CTA	0	1	1	0	40	108	90	0	0	0	0	S	SPENT MINIMAL TIME AT ENTRY, CONTACTED, MADE WAY BACK TO EXIT
FH3	3	2	MAH00181	14:13	6/10/2015	4256	70.93	15:23:56	6/10/2015 15:23:56	0	10	GC	ATT1		7	TA	0	1	1	0	41	108	90	0	0	0	0	M
FH3	3	2	MAH00181	14:13	6/10/2015	4382	73.03	15:26:02	6/10/2015 15:26:02	2	16	GC	APP4				1	0	0	1	41	109	91	0	0	0	0	S
FH3	3	2	MAH00181	14:13	6/10/2015	4462	74.37	15:27:22	6/10/2015 15:27:22	3	36	GC	APP1				1	0	0	1	41	110	92	0	0	0	0	S
FH3	3	2	MAH00181	14:13	6/10/2015	4464	74.4	15:27:24	6/10/2015 15:27:24	3	38	GC	APP1				1	0	0	1	41	111	93	0	0	0	0	S
FH3	3	2	MAH00181	14:13	6/10/2015	4473	74.55	15:27:33	6/10/2015 15:27:33	3	47	GC	APP4				1	0	0	1	41	112	94	0	0	0	0	S
FH3	3	2	MAH00181	14:13	6/10/2015	4498	74.97	15:27:58	6/10/2015 15:27:58	4	12	TC	APP1				1	0	0	0	41	113	94	0	0	0	0	M
FH3	3	2	MAH00181	14:13	6/10/2015	4499	74.98	15:27:59	6/10/2015 15:27:59	4	13	TC	APP1				1	0	0	0	41	114	94	0	0	0	0	M
FH3	3	2	MAH00181	14:13	6/10/2015	4514	75.23	15:28:14	6/10/2015 15:28:14	4	28	TC	APP2				1	0	0	0	41	115	94	0	0	0	0	M
FH3	3	2	MAH00181	14:13	6/10/2015	4550	75.83	15:28:50	6/10/2015 15:28:50	5	4	GC	APP4				1	0	0	1	41	116	95	0	0	0	0	S
FH3	3	2	MAH00181	14:13	6/10/2015	4555	75.92	15:28:55	6/10/2015 15:28:55	5	9	GC	AGG				0	0	0	0	41	116	95	0	0	0	0		LARGER GC GRABS ONTO SMALLER GC
FH3	3	2	MAH00181	14:13	6/10/2015	4571	76.18	15:29:11	6/10/2015 15:29:11	5	25	GC	APP2				1	0	0	1	41	117	96	0	0	0	0	S
FH3	3	2	MAH00181	14:13	6/10/2015	4578	76.3	15:29:18	6/10/2015 15:29:18	5	32	GC	ATT1		40	TA	0	1	1	0	42	117	96	0	0	0	0	S
FH3	3	2	MAH00181	14:13	6/10/2015	4583	76.38	15:29:23	6/10/2015 15:29:23	5	37	TC	APP2				1	0	0	0	42	118	96	0	0	0	0	S
FH3	3	2	MAH00181	14:13	6/10/2015	4669	77.82	15:30:49	6/10/2015 15:30:49	7	3	GC	APP3				1	0	0	1	42	119	97	0	0	0	0	S
FH3	3	2	MAH00181	14:13	6/10/2015	4711	78.52	15:31:31	6/10/2015 15:31:31	7	45	GC	APP1				1	0	0	1	42	120	98	0	0	0	0	S
FH3	3	2	MAH00181	14:13	6/10/2015	4723	78.72	15:31:43	6/10/2015 15:31:43	7	57	GC	ATT2		36	TES	0	1	1	0	43	120	98	0	0	0	0	S
FH3	3	2	MAH00181	14:13	6/10/2015	4725	78.75	15:31:45	6/10/2015 15:31:45	7	59		NOTE				0	0	0	0	43	120	98	0	0	0	0		SS0006
FH3	3	2	MAH00181	14:13	6/10/2015	4773	79.55	15:32:33	6/10/2015 15:32:33	8	47	FL	APP1				1	0	0	0	43	121	98	0	0	0	0	S
FH3	3	2	MAH00181	14:13	6/10/2015	4836	80.6	15:33:36	6/10/2015 15:33:36	9	50	GC	ATT1		122	TES	0	1	1	0	44	121	98	0	0	0	0	S	WASN'T ABLE TO GET THROUGH SLIT
FH3	3	2	MAH00181	14:13	6/10/2015	4856	80.93	15:33:56	6/10/2015 15:33:56	10	10	GC	APP3				1	0	0	1	44	122	99	0	0	0	0	S
FH3	3	2	MAH00181	14:13	6/10/2015	4899	81.65	15:34:39	6/10/2015 15:34:39	10	53	GC	ATT1		182	TES	0	1	1	0	45	122	99	0	0	0	0	S
FH3	3	2	MAH00181	14:13	6/10/2015	4945	82.42	15:35:25	6/10/2015 15:35:25	11	39	GC	APP4				1	0	0	1	45	123	100	0	0	0	0	M
FH3	3	2	MAH00181	14:13	6/10/2015	4977	82.95	15:35:57	6/10/2015 15:35:57	12	11	TC	APP4				1	0	0	0	45	124	100	0	0	0	0	S
FH3	3	2	MAH00181	14:13	6/10/2015	5096	84.93	15:37:56	6/10/2015 15:37:56	14	10	SC	APP1				1	0	0	0	45	125	100	0	0	0	0	M
FH3	3	2	MAH00181	14:13	6/10/2015	5375	89.58	15:42:35	6/10/2015 15:42:35	18	49	GC	APP3				1	0	0	1	45	126	101	0	0	0	0	S
FH3	3	2	MAH00181	14:13	6/10/2015	5586	93.1	15:46:06	6/10/2015 15:46:06	22	20	GC	APP3				1	0	0	1	45	127	102	0	0	0	0	S
FH3	3	2	MAH00181	14:13	6/10/2015	5603	93.38	15:46:23	6/10/2015 15:46:23	22	37	GC	ATT2		89	TES	0	1	1	0	46	127	102	0	0	0	0	S
FH3	3	2	MAH00181	14:13	6/10/2015	5609	93.48	15:46:29	6/10/2015 15:46:29	22	43	GC	APP1				1	0	0	1	46	128	103	0	0	0	0	S
FH3	3	2	MAH00181	14:13	6/10/2015	5614	93.57	15:46:34	6/10/2015 15:46:34	22	48	GC	APP4				1	0	0	1	46	129	104	0	0	0	0	S
FH3	3	2	MAH00181	14:13	6/10/2015	5653	94.22	15:47:13	6/10/2015 15:47:13	23	27	GC	APP1				1	0	0	1	46	130	105	0	0	0	0	M
FH3	3	2	MAH00181	14:13	6/10/2015	5676	94.6	15:47:36	6/10/2015 15:47:36	23	50	TC	APP3				1	0	0	0	46	131	105	0	0	0	0	S
FH3	3	2	MAH00181	14:13	6/10/2015	5713	95.22	15:48:13	6/10/2015 15:48:13	24	27	GC	APP1				1	0	0	1	46	132	106	0	0	0	0	S
FH3	3	2	MAH00181	14:13	6/10/2015	5715	95.25	15:48:15	6/10/2015 15:48:15	24	29	GC	APP1				1	0	0	1	46	133	107	0	0	0	0	M
FH3	3	2	MAH00181	14:13	6/10/2015	5725	95.42	15:48:25	6/10/2015 15:48:25	24	39	GC	APP1				1	0	0	1	46	134	108	0	0	0	0	S
FH3	3	2	MAH00181	14:13	6/10/2015	5750	95.83	15:48:50	6/10/2015 15:48:50	25	4	GC	NOTE				0	0	0	0	46	134	108	0	0	0	0	M	STRANGE ROCKING SIDE-TO-SIDE
FH3	3	2	MAH00181	14:13	6/10/2015	5786	96.43	15:49:26	6/10/2015 15:49:26	25	40	GC	APP1				1	0	0	1	46	135	109	0	0	0	0	S
FH3	3	2	MAH00181	14:13	6/10/2015	5839	97.32	15:50:19	6/10/2015 15:50:19	26	33	GC	APP4				1	0	0	1	46	136	110	0	0	0	0	S
FH3	3	2	MAH00181	14:13	6/10/2015	5841	97.35	15:50:21	6/10/2015 15:50:21	26	35	GC	ATT1		41	CTA	0	1	1	0	47	136	110	0	0	0	0	S
FH3	3	2	MAH00181	14:13	6/10/2015	5959	99.32	15:52:19	6/10/2015 15:52:19	28	33	GC	APP2				1	0	0	1	47	137	111	0	0	0	0	S
FH3	3	2	MAH00181	14:13	6/10/2015	5995	99.92	15:52:55	6/10/2015 15:52:55	29	9	GC	APP3				1	0	0	1	47	138	112	0	0	0	0	S
FH3	3	2	MAH00181	14:13	6/10/2015	6015	100.25	15:53:15	6/10/2015 15:53:15	29	29	GC	ATT1		78	TES	0	1	1	0	48	138	112	0	0	0	0	S
FH3	3	2	MAH00181	14:13	6/10/2015	6021	100.35	15:53:21	6/10/2015 15:53:21	29	35	GC	APP4				1	0	0	1	48	139	113	0	0	0	0	S
FH3	3	2	MAH00181	14:13	6/10/2015	6054	100.9	15:53:54	6/10/2015 15:53:54	30	8	GC	APP1				1	0	0	1	48	140	114	0	0	0	0	S
FH3	3	2	MAH00181	14:13	6/10/2015	6091	101.52	15:54:31	6/10/2015 15:54:31	30	45	GC	APP3				1	0	0	1	48	141	115	0	0	0	0	S
FH3	3	2	MAH00181	14:13	6/10/2015	6181	103.02	15:56:01	6/10/2015 15:56:01	32	15	GC	ATT1		459	TES	0	1	1	0	49	141	115	0	0	0	0	S	HAD TES, BUT SAT MOTIONLESS FOR A LONG TIME, PROLONGING ENTRY ATTEMPT
FH3	3	2	MAH00181	14:13	6/10/2015	6200	103.33	15:56:20	6/10/2015 15:56:20	32	34	GC	APP3				1	0	0	1	49	142	116	0	0	0	0	S
FH3	3	2	MAH00181	14:13	6/10/2015	6234	103.9	15:56:54	6/10/2015 15:56:54	33	8	GC	APP1				1	0	0	1	49	143	117	0	0	0	0	S
FH3	3	2	MAH00181	14:13	6/10/2015	6336	105.6	15:58:36	6/10/2015 15:58:36	34	50	GC	APP1				1	0	0	1	49	144	118	0	0	0	0	S
FH3	3	2	MAH00181	14:13	6/10/2015	6346	105.77	15:58:46	6/10/2015 15:58:46	35	0	GC	ATT1		139	TES	0	1	1	0	50	144	118	0	0	0	0	S	HAD TES, HOWEVER ENTRY ATTEMPT MAY HAVE BEEN PROLONGED DUE TO ENTRANCE BLOCKED BY SHLUB
FH3	3	2	MAH00181	14:13	6/10/2015	6359	105.98	15:58:59	6/10/2015 15:58:59	35	13	GC	APP3				1	0	0	1	50	145	119	0	0	0	0	S
FH3	3	2	MAH00181	14:13	6/10/2015	6369	106.15	15:59:09	6/10/2015 15:59:09	35	23		END				0	0	0	0	50	145	119	0	0	0	0
FH3	3	3	MAH00182	14:13	6/10/2015	6377	106.28	15:59:17	6/10/2015 15:59:17	0	8	GC	APP3				1	0	0	1	50	146	120	0	0	0	0	S
FH3	3	3	MAH00182	14:13	6/10/2015	6409	106.82	15:59:49	6/10/2015 15:59:49	0	40	GC	APP1				1	0	0	1	50	147	121	0	0	0	0	S
FH3	3	3	MAH00182	14:13	6/10/2015	6490	108.17	16:01:10	6/10/2015 16:01:10	2	1	GC	APP3				1	0	0	1	50	148	122	0	0	0	0	S
FH3	3	3	MAH00182	14:13	6/10/2015	6507	108.45	16:01:27	6/10/2015 16:01:27	2	18	GC	APP1				1	0	0	1	50	149	123	0	0	0	0	S
FH3	3	3	MAH00182	14:13	6/10/2015	6523	108.72	16:01:43	6/10/2015 16:01:43	2	34	GC	APP4				1	0	0	1	50	150	124	0	0	0	0	S
FH3	3	3	MAH00182	14:13	6/10/2015	6536	108.93	16:01:56	6/10/2015 16:01:56	2	47	GC	APP3				1	0	0	1	50	151	125	0	0	0	0	S
FH3	3	3	MAH00182	14:13	6/10/2015	6636	110.6	16:03:36	6/10/2015 16:03:36	4	27	GC	ATT2		2186	TES	0	1	1	0	51	151	125	0	0	0	0	S	GC STAYED STILL FOR MAJORITY OF ENTRY ATTEMPT, THIS IS AN OUTLIER AND SHOULD BE IGNORED.
FH3	3	3	MAH00182	14:13	6/10/2015	6680	111.33	16:04:20	6/10/2015 16:04:20	5	11	GC	ATT1		84	TA	0	1	1	0	52	151	125	0	0	0	0	S	HUNG OUT IN ENTRANCE FOR A WHILE BUT MADE MINIMAL ATTEMPT
FH3	3	3	MAH00182	14:13	6/10/2015	6708	111.8	16:04:48	6/10/2015 16:04:48	5	39	GC	APP3				1	0	0	1	52	152	126	0	0	0	0	S
FH3	3	3	MAH00182	14:13	6/10/2015	6756	112.6	16:05:36	6/10/2015 16:05:36	6	27	GC	ATT2		12	CTA	0	1	1	0	53	152	126	0	0	0	0	M	RAN INTO ENTRANCE TUNNEL, TOUCHED SLIT, RAN OUT
FH3	3	3	MAH00182	14:13	6/10/2015	6763	112.72	16:05:43	6/10/2015 16:05:43	6	34	GC	ATT2		68	TES	0	1	1	0	54	152	126	0	0	0	0	S
FH3	3	3	MAH00182	14:13	6/10/2015	6777	112.95	16:05:57	6/10/2015 16:05:57	6	48	GC	APP4				1	0	0	1	54	153	127	0	0	0	0	M
FH3	3	3	MAH00182	14:13	6/10/2015	6815	113.58	16:06:35	6/10/2015 16:06:35	7	26	GC	APP4				1	0	0	1	54	154	128	0	0	0	0	S
FH3	3	3	MAH00182	14:13	6/10/2015	6823	113.72	16:06:43	6/10/2015 16:06:43	7	34	GC	APP2				1	0	0	1	54	155	129	0	0	0	0	S
FH3	3	3	MAH00182	14:13	6/10/2015	6860	114.33	16:07:20	6/10/2015 16:07:20	8	11	GC	APP1				1	0	0	1	54	156	130	0	0	0	0	S
FH3	3	3	MAH00182	14:13	6/10/2015	6866	114.43	16:07:26	6/10/2015 16:07:26	8	17	GC	ATT1		67	CTA	0	1	1	0	55	156	130	0	0	0	0	S
FH3	3	3	MAH00182	14:13	6/10/2015	6883	114.72	16:07:43	6/10/2015 16:07:43	8	34	GC	APP4				1	0	0	1	55	157	131	0	0	0	0	S
FH3	3	3	MAH00182	14:13	6/10/2015	6937	115.62	16:08:37	6/10/2015 16:08:37	9	28	GC	APP1				1	0	0	1	55	158	132	0	0	0	0	S
FH3	3	3	MAH00182	14:13	6/10/2015	6975	116.25	16:09:15	6/10/2015 16:09:15	10	6	GC	APP1				1	0	0	1	55	159	133	0	0	0	0	S
FH3	3	3	MAH00182	14:13	6/10/2015	6979	116.32	16:09:19	6/10/2015 16:09:19	10	10	GC	APP1				1	0	0	1	55	160	134	0	0	0	0	S
FH3	3	3	MAH00182	14:13	6/10/2015	7043	117.38	16:10:23	6/10/2015 16:10:23	11	14	GC	APP1				1	0	0	1	55	161	135	0	0	0	0	S
FH3	3	3	MAH00182	14:13	6/10/2015	7046	117.43	16:10:26	6/10/2015 16:10:26	11	17	GC	APP1				1	0	0	1	55	162	136	0	0	0	0	S
FH3	3	3	MAH00182	14:13	6/10/2015	7161	119.35	16:12:21	6/10/2015 16:12:21	13	12	GC	APP4				1	0	0	1	55	163	137	0	0	0	0	M
FH3	3	3	MAH00182	14:13	6/10/2015	7190	119.83	16:12:50	6/10/2015 16:12:50	13	41	GC	APP1				1	0	0	1	55	164	138	0	0	0	0	S
FH3	3	3	MAH00182	14:13	6/10/2015	7226	120.43	16:13:26	6/10/2015 16:13:26	14	17	GC	APP3				1	0	0	1	55	165	139	0	0	0	0	M
FH3	3	3	MAH00182	14:13	6/10/2015	7263	121.05	16:14:03	6/10/2015 16:14:03	14	54	GC	APP2				1	0	0	1	55	166	140	0	0	0	0	M
FH3	3	3	MAH00182	14:13	6/10/2015	7302	121.7	16:14:42	6/10/2015 16:14:42	15	33	GC	ATT1		37	TES	0	1	1	0	56	166	140	0	0	0	0	M
FH3	3	3	MAH00182	14:13	6/10/2015	7430	123.83	16:16:50	6/10/2015 16:16:50	17	41	GC	APP1				1	0	0	1	56	167	141	0	0	0	0	S
FH3	3	3	MAH00182	14:13	6/10/2015	7437	123.95	16:16:57	6/10/2015 16:16:57	17	48	GC	APP4				1	0	0	1	56	168	142	0	0	0	0	M
FH3	3	3	MAH00182	14:13	6/10/2015	7449	124.15	16:17:09	6/10/2015 16:17:09	18	0	GC	ATT1		90	TES	0	1	1	0	57	168	142	0	0	0	0	S	MOVED BACK AND FORTH ALONG THE ENTRY SLIT TRYING TO GET IN
FH3	3	3	MAH00182	14:13	6/10/2015	7492	124.87	16:17:52	6/10/2015 16:17:52	18	43	GC	APP2				1	0	0	1	57	169	143	0	0	0	0	S
FH3	3	3	MAH00182	14:13	6/10/2015	7520	125.33	16:18:20	6/10/2015 16:18:20	19	11	GC	APP1				1	0	0	1	57	170	144	0	0	0	0	S
FH3	3	3	MAH00182	14:13	6/10/2015	7534	125.57	16:18:34	6/10/2015 16:18:34	19	25	GC	APP3				1	0	0	1	57	171	145	0	0	0	0	S
FH3	3	3	MAH00182	14:13	6/10/2015	7555	125.92	16:18:55	6/10/2015 16:18:55	19	46	GC	APP1				1	0	0	1	57	172	146	0	0	0	0	S
FH3	3	3	MAH00182	14:13	6/10/2015	7588	126.47	16:19:28	6/10/2015 16:19:28	20	19	GC	APP2				1	0	0	1	57	173	147	0	0	0	0	S
FH3	3	3	MAH00182	14:13	6/10/2015	7592	126.53	16:19:32	6/10/2015 16:19:32	20	23	GC	AGG				0	0	0	0	57	173	147	0	0	0	0	M	2 GC LOCKED TOGETHER IN A FIGHT?
FH3	3	3	MAH00182	14:13	6/10/2015	7604	126.73	16:19:44	6/10/2015 16:19:44	20	35	GC	AGG				0	0	0	0	57	173	147	0	0	0	0	M	GC GOES AFTER SCULPIN RESTING NEAR UPPER FOV
FH3	3	3	MAH00182	14:13	6/10/2015	7605	126.75	16:19:45	6/10/2015 16:19:45	20	36	SC	APP1				1	0	0	0	57	174	147	0	0	0	0	S
FH3	3	3	MAH00182	14:13	6/10/2015	7655	127.58	16:20:35	6/10/2015 16:20:35	21	26	GC	NOTE				0	0	0	0	57	174	147	0	0	0	0	M	STRANGE ROCKING SIDE-TO-SIDE BEHAVIOUR
FH3	3	3	MAH00182	14:13	6/10/2015	7663	127.72	16:20:43	6/10/2015 16:20:43	21	34	GC	APP1				1	0	0	1	57	175	148	0	0	0	0	S
FH3	3	3	MAH00182	14:13	6/10/2015	7676	127.93	16:20:56	6/10/2015 16:20:56	21	47	GC	APP2				1	0	0	1	57	176	149	0	0	0	0	S
FH3	3	3	MAH00182	14:13	6/10/2015	7730	128.83	16:21:50	6/10/2015 16:21:50	22	41	GC	APP2				1	0	0	1	57	177	150	0	0	0	0	M
FH3	3	3	MAH00182	14:13	6/10/2015	7735	128.92	16:21:55	6/10/2015 16:21:55	22	46	GC	APP3				1	0	0	1	57	178	151	0	0	0	0	S
FH3	3	3	MAH00182	14:13	6/10/2015	7848	130.8	16:23:48	6/10/2015 16:23:48	24	39	GC	APP2				1	0	0	1	57	179	152	0	0	0	0	S
FH3	3	3	MAH00182	14:13	6/10/2015	7863	131.05	16:24:03	6/10/2015 16:24:03	24	54	GC	APP1				1	0	0	1	57	180	153	0	0	0	0	S
FH3	3	3	MAH00182	14:13	6/10/2015	7901	131.68	16:24:41	6/10/2015 16:24:41	25	32	GC	APP3				1	0	0	1	57	181	154	0	0	0	0	S
FH3	3	3	MAH00182	14:13	6/10/2015	7902	131.7	16:24:42	6/10/2015 16:24:42	25	33	GC	APP3				1	0	0	1	57	182	155	0	0	0	0	S
FH3	3	3	MAH00182	14:13	6/10/2015	7942	132.37	16:25:22	6/10/2015 16:25:22	26	13	GC	APP2				1	0	0	1	57	183	156	0	0	0	0	M
FH3	3	3	MAH00182	14:13	6/10/2015	7988	133.13	16:26:08	6/10/2015 16:26:08	26	59	GC	ATT1		141	TES	0	1	1	0	58	183	156	0	0	0	0	S
FH3	3	3	MAH00182	14:13	6/10/2015	8042	134.03	16:27:02	6/10/2015 16:27:02	27	53	GC	APP2				1	0	0	1	58	184	157	0	0	0	0	S
FH3	3	3	MAH00182	14:13	6/10/2015	8043	134.05	16:27:03	6/10/2015 16:27:03	27	54	GC	APP2				1	0	0	1	58	185	158	0	0	0	0	S
FH3	3	3	MAH00182	14:13	6/10/2015	8052	134.2	16:27:12	6/10/2015 16:27:12	28	3	SC	ATT2		83	TES	0	1	0	0	58	185	158	0	0	0	0	S
FH3	3	3	MAH00182	14:13	6/10/2015	8067	134.45	16:27:27	6/10/2015 16:27:27	28	18	GC	APP1				1	0	0	1	58	186	159	0	0	0	0	S
FH3	3	3	MAH00182	14:13	6/10/2015	8068	134.47	16:27:28	6/10/2015 16:27:28	28	19	GC	ATT1		87	TES	0	1	1	0	59	186	159	0	0	0	0	S
FH3	3	3	MAH00182	14:13	6/10/2015	8133	135.55	16:28:33	6/10/2015 16:28:33	29	24	GC	ATT2		67	TES	0	1	1	0	60	186	159	0	0	0	0	S	TRIED TO ENTER BACKWARDS, BUT COULDN'T GET LEGS THROUGH
FH3	3	3	MAH00182	14:13	6/10/2015	8148	135.8	16:28:48	6/10/2015 16:28:48	29	39	GC	APP1				1	0	0	1	60	187	160	0	0	0	0	S
FH3	3	3	MAH00182	14:13	6/10/2015	8168	136.13	16:29:08	6/10/2015 16:29:08	29	59	GC	ATT1		39	CTA	0	1	1	0	61	187	160	0	0	0	0	S
FH3	3	3	MAH00182	14:13	6/10/2015	8231	137.18	16:30:11	6/10/2015 16:30:11	31	2	GC	APP2				1	0	0	1	61	188	161	0	0	0	0	S
FH3	3	3	MAH00182	14:13	6/10/2015	8240	137.33	16:30:20	6/10/2015 16:30:20	31	11	GC	APP1				1	0	0	1	61	189	162	0	0	0	0	S
FH3	3	3	MAH00182	14:13	6/10/2015	8248	137.47	16:30:28	6/10/2015 16:30:28	31	19	GC	APP2				1	0	0	1	61	190	163	0	0	0	0	S
FH3	3	3	MAH00182	14:13	6/10/2015	8253	137.55	16:30:33	6/10/2015 16:30:33	31	24	FL	APP3				1	0	0	0	61	191	163	0	0	0	0	M
FH3	3	3	MAH00182	14:13	6/10/2015	8255	137.58	16:30:35	6/10/2015 16:30:35	31	26	GC	AGG				0	0	0	0	61	191	163	0	0	0	0	S	2 GC LOCKED
FH3	3	3	MAH00182	14:13	6/10/2015	8304	138.4	16:31:24	6/10/2015 16:31:24	32	15	GC	APP1				1	0	0	1	61	192	164	0	0	0	0	S
FH3	3	3	MAH00182	14:13	6/10/2015	8418	140.3	16:33:18	6/10/2015 16:33:18	34	9	GC	APP2				1	0	0	1	61	193	165	0	0	0	0	M
FH3	3	3	MAH00182	14:13	6/10/2015	8424	140.4	16:33:24	6/10/2015 16:33:24	34	15	GC	APP4				1	0	0	1	61	194	166	0	0	0	0	S
FH3	3	3	MAH00182	14:13	6/10/2015	8442	140.7	16:33:42	6/10/2015 16:33:42	34	33	GC	ATT1		328	TES	0	1	1	0	62	194	166	0	0	0	0	S
FH3	3	3	MAH00182	14:13	6/10/2015	8484	141.4	16:34:24	6/10/2015 16:34:24	35	15	GC	ATT1		221	TES	0	1	1	0	63	194	166	0	0	0	0	S
FH3	3	3	MAH00182	14:13	6/10/2015	8492	141.53	16:34:32	6/10/2015 16:34:32	35	23		END				0	0	0	0	63	194	166	0	0	0	0
FH3	3	4	MAH00183	14:13	6/10/2015	8531	142.18	16:35:11	6/10/2015 16:35:11	0	39	GC	ATT1		240	TES	0	1	1	0	64	194	166	0	0	0	0	S	WALKED ALONG ENTRY SLIT AND COULDN'T GET IN
FH3	3	4	MAH00183	14:13	6/10/2015	8631	143.85	16:36:51	6/10/2015 16:36:51	2	19	GC	APP1				1	0	0	1	64	195	167	0	0	0	0	S
FH3	3	4	MAH00183	14:13	6/10/2015	8655	144.25	16:37:15	6/10/2015 16:37:15	2	43	GC	ATT1		55	CTA	0	1	1	0	65	195	167	0	0	0	0	S
FH3	3	4	MAH00183	14:13	6/10/2015	8943	149.05	16:42:03	6/10/2015 16:42:03	7	31	GC	APP1				1	0	0	1	65	196	168	0	0	0	0	S
FH3	3	4	MAH00183	14:13	6/10/2015	9027	150.45	16:43:27	6/10/2015 16:43:27	8	55	GC	ATT2		62	CTA	0	1	1	0	66	196	168	0	0	0	0	S
FH3	3	4	MAH00183	14:13	6/10/2015	9040	150.67	16:43:40	6/10/2015 16:43:40	9	8	GC	APP1				1	0	0	1	66	197	169	0	0	0	0	S
FH3	3	4	MAH00183	14:13	6/10/2015	9076	151.27	16:44:16	6/10/2015 16:44:16	9	44	GC	APP3				1	0	0	1	66	198	170	0	0	0	0	S
FH3	3	4	MAH00183	14:13	6/10/2015	9123	152.05	16:45:03	6/10/2015 16:45:03	10	31	GC	APP1				1	0	0	1	66	199	171	0	0	0	0	S
FH3	3	4	MAH00183	14:13	6/10/2015	9167	152.78	16:45:47	6/10/2015 16:45:47	11	15	GC	APP1				1	0	0	1	66	200	172	0	0	0	0	S
FH3	3	4	MAH00183	14:13	6/10/2015	9230	153.83	16:46:50	6/10/2015 16:46:50	12	18	GC	ATT2		48	TES	0	1	1	0	67	200	172	0	0	0	0	S
FH3	3	4	MAH00183	14:13	6/10/2015	9266	154.43	16:47:26	6/10/2015 16:47:26	12	54	GC	APP3				1	0	0	1	67	201	173	0	0	0	0	S
FH3	3	4	MAH00183	14:13	6/10/2015	9352	155.87	16:48:52	6/10/2015 16:48:52	14	20	GC	APP3				1	0	0	1	67	202	174	0	0	0	0	S
FH3	3	4	MAH00183	14:13	6/10/2015	9401	156.68	16:49:41	6/10/2015 16:49:41	15	9	GC	APP3				1	0	0	1	67	203	175	0	0	0	0	S
FH3	3	4	MAH00183	14:13	6/10/2015	9450	157.5	16:50:30	6/10/2015 16:50:30	15	58	GC	APP1				1	0	0	1	67	204	176	0	0	0	0	M
FH3	3	4	MAH00183	14:13	6/10/2015	9586	159.77	16:52:46	6/10/2015 16:52:46	18	14	GC	APP1				1	0	0	1	67	205	177	0	0	0	0	S
FH3	3	4	MAH00183	14:13	6/10/2015	9589	159.82	16:52:49	6/10/2015 16:52:49	18	17	GC	AGG				0	0	0	0	67	205	177	0	0	0	0	S
FH3	3	4	MAH00183	14:13	6/10/2015	9597	159.95	16:52:57	6/10/2015 16:52:57	18	25	GC	APP3				1	0	0	1	67	206	178	0	0	0	0	S
FH3	3	4	MAH00183	14:13	6/10/2015	9617	160.28	16:53:17	6/10/2015 16:53:17	18	45	GC	APP2				1	0	0	1	67	207	179	0	0	0	0	S
FH3	3	4	MAH00183	14:13	6/10/2015	9653	160.88	16:53:53	6/10/2015 16:53:53	19	21	GC	APP2				1	0	0	1	67	208	180	0	0	0	0	S
FH3	3	4	MAH00183	14:13	6/10/2015	9708	161.8	16:54:48	6/10/2015 16:54:48	20	16	GC	APP1				1	0	0	1	67	209	181	0	0	0	0	S
FH3	3	4	MAH00183	14:13	6/10/2015	9722	162.03	16:55:02	6/10/2015 16:55:02	20	30	GC	ATT2		52	TES	0	1	1	0	68	209	181	0	0	0	0	S	TRIED TO BACK IN, WAS UNABLE
FH3	3	4	MAH00183	14:13	6/10/2015	9754	162.57	16:55:34	6/10/2015 16:55:34	21	2	GC	APP2				1	0	0	1	68	210	182	0	0	0	0	S
FH3	3	4	MAH00183	14:13	6/10/2015	9757	162.62	16:55:37	6/10/2015 16:55:37	21	5	GC	APP4				1	0	0	1	68	211	183	0	0	0	0	S
FH3	3	4	MAH00183	14:13	6/10/2015	9839	163.98	16:56:59	6/10/2015 16:56:59	22	27	GC	APP1				1	0	0	1	68	212	184	0	0	0	0	S
FH3	3	4	MAH00183	14:13	6/10/2015	9885	164.75	16:57:45	6/10/2015 16:57:45	23	13	FL	APP3				1	0	0	0	68	213	184	0	0	0	0	S
FH3	3	4	MAH00183	14:13	6/10/2015	9899	164.98	16:57:59	6/10/2015 16:57:59	23	27	GC	APP4				1	0	0	1	68	214	185	0	0	0	0	S
FH3	3	4	MAH00183	14:13	6/10/2015	9922	165.37	16:58:22	6/10/2015 16:58:22	23	50	GC	APP4				1	0	0	1	68	215	186	0	0	0	0	S
FH3	3	4	MAH00183	14:13	6/10/2015	9971	166.18	16:59:11	6/10/2015 16:59:11	24	39	GC	ATT2		875	TES	0	1	1	0	69	215	186	0	0	0	0	S	TRIED ENTERING FORWARDS, THEN BACKWARDS BUT WAS UNABLE
FH3	3	4	MAH00183	14:13	6/10/2015	9984	166.4	16:59:24	6/10/2015 16:59:24	24	52	GC	ATT1		10	TA	0	1	1	0	70	215	186	0	0	0	0	S
FH3	3	4	MAH00183	14:13	6/10/2015	10006	166.77	16:59:46	6/10/2015 16:59:46	25	14	TC	APP2				1	0	0	0	70	216	186	0	0	0	0	S
FH3	3	4	MAH00183	14:13	6/10/2015	10012	166.87	16:59:52	6/10/2015 16:59:52	25	20	GC	ATT1		34	CTA	0	1	1	0	71	216	186	0	0	0	0	S
FH3	3	4	MAH00183	14:13	6/10/2015	10020	167	17:00:00	6/10/2015 17:00:00	25	28	GC	ATT2		54	CTA	0	1	1	0	72	216	186	0	0	0	0	S
FH3	3	4	MAH00183	14:13	6/10/2015	10074	167.9	17:00:54	6/10/2015 17:00:54	26	22	TC	APP2				1	0	0	0	72	217	186	0	0	0	0	S
FH3	3	4	MAH00183	14:13	6/10/2015	10089	168.15	17:01:09	6/10/2015 17:01:09	26	37	GC	AGG				0	0	0	0	72	217	186	0	0	0	0	S	BRIGHTLY COLOURED, AGG GC FIGHTS 2 OTHER GC AROUND THE BAIT CUP
FH3	3	4	MAH00183	14:13	6/10/2015	10099	168.32	17:01:19	6/10/2015 17:01:19	26	47	GC	AGG				0	0	0	0	72	217	186	0	0	0	0	S	SAME GC ABOVE TRIES TO CRAB THE TC
FH3	3	4	MAH00183	14:13	6/10/2015	10155	169.25	17:02:15	6/10/2015 17:02:15	27	43	GC	APP2				1	0	0	1	72	218	187	0	0	0	0	S
FH3	3	4	MAH00183	14:13	6/10/2015	10238	170.63	17:03:38	6/10/2015 17:03:38	29	6	GC	APP2				1	0	0	1	72	219	188	0	0	0	0	S
FH3	3	4	MAH00183	14:13	6/10/2015	10312	171.87	17:04:52	6/10/2015 17:04:52	30	20	GC	APP3				1	0	0	1	72	220	189	0	0	0	0	S
FH3	3	4	MAH00183	14:13	6/10/2015	10340	172.33	17:05:20	6/10/2015 17:05:20	30	48	GC	APP3				1	0	0	1	72	221	190	0	0	0	0	S
FH3	3	4	MAH00183	14:13	6/10/2015	10369	172.82	17:05:49	6/10/2015 17:05:49	31	17	GG	APP3				1	0	0	0	72	222	190	0	0	0	0	S
FH3	3	4	MAH00183	14:13	6/10/2015	10425	173.75	17:06:45	6/10/2015 17:06:45	32	13	TC	APP4				1	0	0	0	72	223	190	0	0	0	0	S
FH3	3	4	MAH00183	14:13	6/10/2015	10458	174.3	17:07:18	6/10/2015 17:07:18	32	46	FL	APP4				1	0	0	0	72	224	190	0	0	0	0	M
FH3	3	4	MAH00183	14:13	6/10/2015	10548	175.8	17:08:48	6/10/2015 17:08:48	34	16	GC	APP1				1	0	0	1	72	225	191	0	0	0	0	S
FH3	3	4	MAH00183	14:13	6/10/2015	10613	176.88	17:09:53	6/10/2015 17:09:53	35	21	GC	APP3				1	0	0	1	72	226	192	0	0	0	0	S
FH3	3	4	MAH00183	14:13	6/10/2015	10615	176.92	17:09:55	6/10/2015 17:09:55	35	23		END				0	0	0	0	72	226	192	0	0	0	0
FH3	3	5	MAH00184	14:13	6/10/2015	10660	177.67	17:10:40	6/10/2015 17:10:40	0	45	TC	APP1				1	0	0	0	72	227	192	0	0	0	0	S
FH3	3	5	MAH00184	14:13	6/10/2015	10752	179.2	17:12:12	6/10/2015 17:12:12	2	17	GC	APP1				1	0	0	1	72	228	193	0	0	0	0	S
FH3	3	5	MAH00184	14:13	6/10/2015	10766	179.43	17:12:26	6/10/2015 17:12:26	2	31	GC	ATT1		256	TES	0	1	1	0	73	228	193	0	0	0	0	S	COULD NOT MAKE IT THROUGH THE ENTRY SLIT
FH3	3	5	MAH00184	14:13	6/10/2015	10769	179.48	17:12:29	6/10/2015 17:12:29	2	34	GC	APP2				1	0	0	1	73	229	194	0	0	0	0	S
FH3	3	5	MAH00184	14:13	6/10/2015	10779	179.65	17:12:39	6/10/2015 17:12:39	2	44	GC	APP1				1	0	0	1	73	230	195	0	0	0	0	S
FH3	3	5	MAH00184	14:13	6/10/2015	10826	180.43	17:13:26	6/10/2015 17:13:26	3	31	GC	APP2				1	0	0	1	73	231	196	0	0	0	0	S
FH3	3	5	MAH00184	14:13	6/10/2015	10898	181.63	17:14:38	6/10/2015 17:14:38	4	43	GC	APP3				1	0	0	1	73	232	197	0	0	0	0	S
FH3	3	5	MAH00184	14:13	6/10/2015	10904	181.73	17:14:44	6/10/2015 17:14:44	4	49	GC	APP4				1	0	0	1	73	233	198	0	0	0	0	S
FH3	3	5	MAH00184	14:13	6/10/2015	10913	181.88	17:14:53	6/10/2015 17:14:53	4	58	TC	APP3				1	0	0	0	73	234	198	0	0	0	0	S
FH3	3	5	MAH00184	14:13	6/10/2015	10946	182.43	17:15:26	6/10/2015 17:15:26	5	31	GC	ATT1		177	TES	0	1	1	0	74	234	198	0	0	0	0	S
FH3	3	5	MAH00184	14:13	6/10/2015	11016	183.6	17:16:36	6/10/2015 17:16:36	6	41	GC	APP1				1	0	0	1	74	235	199	0	0	0	0	S
FH3	3	5	MAH00184	14:13	6/10/2015	11071	184.52	17:17:31	6/10/2015 17:17:31	7	36	GC	ATT1		177	TES	0	1	1	0	75	235	199	0	0	0	0	S
FH3	3	5	MAH00184	14:13	6/10/2015	11124	185.4	17:18:24	6/10/2015 17:18:24	8	29	GC	ATT1		102	TES	0	1	1	0	76	235	199	0	0	0	0	S
FH3	3	5	MAH00184	14:13	6/10/2015	11148	185.8	17:18:48	6/10/2015 17:18:48	8	53	GC	APP3				1	0	0	1	76	236	200	0	0	0	0	S
FH3	3	5	MAH00184	14:13	6/10/2015	11177	186.28	17:19:17	6/10/2015 17:19:17	9	22	GC	APP1				1	0	0	1	76	237	201	0	0	0	0	S
FH3	3	5	MAH00184	14:13	6/10/2015	11191	186.52	17:19:31	6/10/2015 17:19:31	9	36	GC	APP3				1	0	0	1	76	238	202	0	0	0	0	S
FH3	3	5	MAH00184	14:13	6/10/2015	11221	187.02	17:20:01	6/10/2015 17:20:01	10	6	GC	APP3				1	0	0	1	76	239	203	0	0	0	0	S
FH3	3	5	MAH00184	14:13	6/10/2015	11244	187.4	17:20:24	6/10/2015 17:20:24	10	29	GC	APP4				1	0	0	1	76	240	204	0	0	0	0	S
FH3	3	5	MAH00184	14:13	6/10/2015	11249	187.48	17:20:29	6/10/2015 17:20:29	10	34	GC	APP1				1	0	0	1	76	241	205	0	0	0	0	S
FH3	3	5	MAH00184	14:13	6/10/2015	11283	188.05	17:21:03	6/10/2015 17:21:03	11	8	GC	APP3				1	0	0	1	76	242	206	0	0	0	0	S
FH3	3	5	MAH00184	14:13	6/10/2015	11309	188.48	17:21:29	6/10/2015 17:21:29	11	34	GC	APP1				1	0	0	1	76	243	207	0	0	0	0	S
FH3	3	5	MAH00184	14:13	6/10/2015	11343	189.05	17:22:03	6/10/2015 17:22:03	12	8	GC	APP1				1	0	0	1	76	244	208	0	0	0	0	S
FH3	3	5	MAH00184	14:13	6/10/2015	11400	190	17:23:00	6/10/2015 17:23:00	13	5	GC	ATT1		272	TES	0	1	1	0	77	244	208	0	0	0	0	S
FH3	3	5	MAH00184	14:13	6/10/2015	11575	192.92	17:25:55	6/10/2015 17:25:55	16	0	GC	APP1				1	0	0	1	77	245	209	0	0	0	0	S
FH3	3	5	MAH00184	14:13	6/10/2015	11613	193.55	17:26:33	6/10/2015 17:26:33	16	38	GC	APP1				1	0	0	1	77	246	210	0	0	0	0	M
FH3	3	5	MAH00184	14:13	6/10/2015	11617	193.62	17:26:37	6/10/2015 17:26:37	16	42	GC	APP3				1	0	0	1	77	247	211	0	0	0	0	M
FH3	3	5	MAH00184	14:13	6/10/2015	11629	193.82	17:26:49	6/10/2015 17:26:49	16	54	TC	APP3				1	0	0	0	77	248	211	0	0	0	0	M
FH3	3	5	MAH00184	14:13	6/10/2015	11649	194.15	17:27:09	6/10/2015 17:27:09	17	14	GC	APP1				1	0	0	1	77	249	212	0	0	0	0	M
FH3	3	5	MAH00184	14:13	6/10/2015	11680	194.67	17:27:40	6/10/2015 17:27:40	17	45	GC	ATT2		109	TES	0	1	1	0	78	249	212	0	0	0	0	S
FH3	3	5	MAH00184	14:13	6/10/2015	11715	195.25	17:28:15	6/10/2015 17:28:15	18	20	GC	ATT2		29	TES	0	1	1	0	79	249	212	0	0	0	0	M	NOSED INTO SLIT BUT COULDN'T SQUEEZE THROUGH
FH3	3	5	MAH00184	14:13	6/10/2015	11737	195.62	17:28:37	6/10/2015 17:28:37	18	42	GC	APP1				1	0	0	1	79	250	213	0	0	0	0	S
FH3	3	5	MAH00184	14:13	6/10/2015	11772	196.2	17:29:12	6/10/2015 17:29:12	19	17	GC	APP3				1	0	0	1	79	251	214	0	0	0	0	S
FH3	3	5	MAH00184	14:13	6/10/2015	11798	196.63	17:29:38	6/10/2015 17:29:38	19	43	GC	APP2				1	0	0	1	79	252	215	0	0	0	0	M
FH3	3	5	MAH00184	14:13	6/10/2015	11809	196.82	17:29:49	6/10/2015 17:29:49	19	54	GC	APP3				1	0	0	1	79	253	216	0	0	0	0	S
FH3	3	5	MAH00184	14:13	6/10/2015	11827	197.12	17:30:07	6/10/2015 17:30:07	20	12	GC	APP3				1	0	0	1	79	254	217	0	0	0	0	S
FH3	3	5	MAH00184	14:13	6/10/2015	11828	197.13	17:30:08	6/10/2015 17:30:08	20	13	GC	ATT2		47	CTA	0	1	1	0	80	254	217	0	0	0	0	S
FH3	3	5	MAH00184	14:13	6/10/2015	11834	197.23	17:30:14	6/10/2015 17:30:14	20	19	GC	APP2				1	0	0	1	80	255	218	0	0	0	0	M
FH3	3	5	MAH00184	14:13	6/10/2015	11856	197.6	17:30:36	6/10/2015 17:30:36	20	41	GC	APP1				1	0	0	1	80	256	219	0	0	0	0	S
FH3	3	5	MAH00184	14:13	6/10/2015	11862	197.7	17:30:42	6/10/2015 17:30:42	20	47	GC	APP2				1	0	0	1	80	257	220	0	0	0	0	S
FH3	3	5	MAH00184	14:13	6/10/2015	11883	198.05	17:31:03	6/10/2015 17:31:03	21	8	GC	APP2				1	0	0	1	80	258	221	0	0	0	0	S
FH3	3	5	MAH00184	14:13	6/10/2015	11907	198.45	17:31:27	6/10/2015 17:31:27	21	32	GC	ATT2		13	TA	0	1	1	0	81	258	221	0	0	0	0	S
FH3	3	5	MAH00184	14:13	6/10/2015	11963	199.38	17:32:23	6/10/2015 17:32:23	22	28	GC	APP1				1	0	0	1	81	259	222	0	0	0	0	S
FH3	3	5	MAH00184	14:13	6/10/2015	11983	199.72	17:32:43	6/10/2015 17:32:43	22	48	GC	APP1				1	0	0	1	81	260	223	0	0	0	0	M
FH3	3	5	MAH00184	14:13	6/10/2015	12015	200.25	17:33:15	6/10/2015 17:33:15	23	20	FL	APP3				1	0	0	0	81	261	223	0	0	0	0	S
FH3	3	5	MAH00184	14:13	6/10/2015	12064	201.07	17:34:04	6/10/2015 17:34:04	24	9	FL	APP4				1	0	0	0	81	262	223	0	0	0	0	M
FH3	3	5	MAH00184	14:13	6/10/2015	12067	201.12	17:34:07	6/10/2015 17:34:07	24	12	GC	APP1				1	0	0	1	81	263	224	0	0	0	0	M
FH3	3	5	MAH00184	14:13	6/10/2015	12069	201.15	17:34:09	6/10/2015 17:34:09	24	14	GC	APP3				1	0	0	1	81	264	225	0	0	0	0	M
FH3	3	5	MAH00184	14:13	6/10/2015	12070	201.17	17:34:10	6/10/2015 17:34:10	24	15	GC	ATT1		43	TA	0	1	1	0	82	264	225	0	0	0	0	M
FH3	3	5	MAH00184	14:13	6/10/2015	12077	201.28	17:34:17	6/10/2015 17:34:17	24	22	GC	ATT2		12	CTA	0	1	1	0	83	264	225	0	0	0	0	M	GC WITH ONLY ONE CLAW WALKED INTO FUNNEL, CONTACTED SLIT AND TURNED AROUND
FH3	3	5	MAH00184	14:13	6/10/2015	12093	201.55	17:34:33	6/10/2015 17:34:33	24	38	GC	APP2				1	0	0	1	83	265	226	0	0	0	0	S
FH3	3	5	MAH00184	14:13	6/10/2015	12099	201.65	17:34:39	6/10/2015 17:34:39	24	44	GC	APP3				1	0	0	1	83	266	227	0	0	0	0	S
FH3	3	5	MAH00184	14:13	6/10/2015	12103	201.72	17:34:43	6/10/2015 17:34:43	24	48	FL	ATT1		5	TES	0	1	0	0	83	266	227	0	0	0	0	M
FH3	3	5	MAH00184	14:13	6/10/2015	12135	202.25	17:35:15	6/10/2015 17:35:15	25	20	GC	APP3				1	0	0	1	83	267	228	0	0	0	0	M
FH3	3	5	MAH00184	14:13	6/10/2015	12140	202.33	17:35:20	6/10/2015 17:35:20	25	25	GC	APP1				1	0	0	1	83	268	229	0	0	0	0	S
FH3	3	5	MAH00184	14:13	6/10/2015	12156	202.6	17:35:36	6/10/2015 17:35:36	25	41	GC	ATT2		15	CTA	0	1	1	0	84	268	229	0	0	0	0	S
FH3	3	5	MAH00184	14:13	6/10/2015	12183	203.05	17:36:03	6/10/2015 17:36:03	26	8	GC	ATT1		47	TA	0	1	1	0	85	268	229	0	0	0	0	S
FH3	3	5	MAH00184	14:13	6/10/2015	12197	203.28	17:36:17	6/10/2015 17:36:17	26	22	GC	ATT1		94	CTA	0	1	1	0	86	268	229	0	0	0	0	S
FH3	3	5	MAH00184	14:13	6/10/2015	12254	204.23	17:37:14	6/10/2015 17:37:14	27	19	GC	APP3				1	0	0	1	86	269	230	0	0	0	0	S
FH3	3	5	MAH00184	14:13	6/10/2015	12260	204.33	17:37:20	6/10/2015 17:37:20	27	25	GC	APP2				1	0	0	1	86	270	231	0	0	0	0	S
FH3	3	5	MAH00184	14:13	6/10/2015	12302	205.03	17:38:02	6/10/2015 17:38:02	28	7	GC	ATT2		73	TES	0	1	1	0	87	270	231	0	0	0	0	S	TOO SMALL
FH3	3	5	MAH00184	14:13	6/10/2015	12309	205.15	17:38:09	6/10/2015 17:38:09	28	14	GC	APP3				1	0	0	1	87	271	232	0	0	0	0	S
FH3	3	5	MAH00184	14:13	6/10/2015	12329	205.48	17:38:29	6/10/2015 17:38:29	28	34	GC	APP3				1	0	0	1	87	272	233	0	0	0	0	S
FH3	3	5	MAH00184	14:13	6/10/2015	12336	205.6	17:38:36	6/10/2015 17:38:36	28	41	GC	APP3				1	0	0	1	87	273	234	0	0	0	0	S
FH3	3	5	MAH00184	14:13	6/10/2015	12343	205.72	17:38:43	6/10/2015 17:38:43	28	48	GC	APP3				1	0	0	1	87	274	235	0	0	0	0	S
FH3	3	5	MAH00184	14:13	6/10/2015	12388	206.47	17:39:28	6/10/2015 17:39:28	29	33	GC	APP4				1	0	0	1	87	275	236	0	0	0	0	M
FH3	3	5	MAH00184	14:13	6/10/2015	12493	208.22	17:41:13	6/10/2015 17:41:13	31	18	FL	APP1				1	0	0	0	87	276	236	0	0	0	0	M
FH3	3	5	MAH00184	14:13	6/10/2015	12497	208.28	17:41:17	6/10/2015 17:41:17	31	22	GC	APP3				1	0	0	1	87	277	237	0	0	0	0	M
FH3	3	5	MAH00184	14:13	6/10/2015	12530	208.83	17:41:50	6/10/2015 17:41:50	31	55	GC	ATT2		78	TES	0	1	1	0	88	277	237	0	0	0	0	M	TOO BIG?
FH3	3	5	MAH00184	14:13	6/10/2015	12567	209.45	17:42:27	6/10/2015 17:42:27	32	32	GC	ATT1		99	TES	0	1	1	0	89	277	237	0	0	0	0	S
FH3	3	5	MAH00184	14:13	6/10/2015	12585	209.75	17:42:45	6/10/2015 17:42:45	32	50	GC	APP1				1	0	0	1	89	278	238	0	0	0	0	S
FH3	3	5	MAH00184	14:13	6/10/2015	12604	210.07	17:43:04	6/10/2015 17:43:04	33	9	GC	APP3				1	0	0	1	89	279	239	0	0	0	0	S
FH3	3	5	MAH00184	14:13	6/10/2015	12636	210.6	17:43:36	6/10/2015 17:43:36	33	41	GC	ATT2		36	CTA	0	1	1	0	90	279	239	0	0	0	0	S
FH3	3	5	MAH00184	14:13	6/10/2015	12688	211.47	17:44:28	6/10/2015 17:44:28	34	33	GC	APP1				1	0	0	1	90	280	240	0	0	0	0	M
FH3	3	5	MAH00184	14:13	6/10/2015	12738	212.3	17:45:18	6/10/2015 17:45:18	35	23		END				0	0	0	0	90	280	240	0	0	0	0
FH3	3	6	MAH00185	14:13	6/10/2015	12786	213.1	17:46:06	6/10/2015 17:46:06	0	48	GC	APP3				1	0	0	1	90	281	241	0	0	0	0	S
FH3	3	6	MAH00185	14:13	6/10/2015	12787	213.12	17:46:07	6/10/2015 17:46:07	0	49	GC	APP3				1	0	0	1	90	282	242	0	0	0	0	S
FH3	3	6	MAH00185	14:13	6/10/2015	12788	213.13	17:46:08	6/10/2015 17:46:08	0	50	FL	APP4				1	0	0	0	90	283	242	0	0	0	0	M
FH3	3	6	MAH00185	14:13	6/10/2015	12789	213.15	17:46:09	6/10/2015 17:46:09	0	51	GC	AGG				0	0	0	0	90	283	242	0	0	0	0	S	GC GRABS AT APP FL
FH3	3	6	MAH00185	14:13	6/10/2015	12803	213.38	17:46:23	6/10/2015 17:46:23	1	5	GC	AGG				0	0	0	0	90	283	242	0	0	0	0	M	GC TRIES TO REACH FOR A GRAB FL
FH3	3	6	MAH00185	14:13	6/10/2015	12832	213.87	17:46:52	6/10/2015 17:46:52	1	34	GC	APP3				1	0	0	1	90	284	243	0	0	0	0	S
FH3	3	6	MAH00185	14:13	6/10/2015	12844	214.07	17:47:04	6/10/2015 17:47:04	1	46	GC	APP1				1	0	0	1	90	285	244	0	0	0	0	M
FH3	3	6	MAH00185	14:13	6/10/2015	12868	214.47	17:47:28	6/10/2015 17:47:28	2	10	GC	APP4				1	0	0	1	90	286	245	0	0	0	0	S
FH3	3	6	MAH00185	14:13	6/10/2015	12955	215.92	17:48:55	6/10/2015 17:48:55	3	37	GC	APP4				1	0	0	1	90	287	246	0	0	0	0	S
FH3	3	6	MAH00185	14:13	6/10/2015	12972	216.2	17:49:12	6/10/2015 17:49:12	3	54	GC	APP3				1	0	0	1	90	288	247	0	0	0	0	S
FH3	3	6	MAH00185	14:13	6/10/2015	13001	216.68	17:49:41	6/10/2015 17:49:41	4	23	GC	ATT1		40	TES	0	1	1	0	91	288	247	0	0	0	0	S	FLIPPED AROUND AND WALKED OUT
FH3	3	6	MAH00185	14:13	6/10/2015	13051	217.52	17:50:31	6/10/2015 17:50:31	5	13	GC	APP4				1	0	0	1	91	289	248	0	0	0	0	S
FH3	3	6	MAH00185	14:13	6/10/2015	13056	217.6	17:50:36	6/10/2015 17:50:36	5	18	GC	AGG				0	0	0	0	91	289	248	0	0	0	0	M	2 GC LOCK, ONE MUCH LARGER THAN THE OTHER
FH3	3	6	MAH00185	14:13	6/10/2015	13092	218.2	17:51:12	6/10/2015 17:51:12	5	54	GC	APP1				1	0	0	1	91	290	249	0	0	0	0	S
FH3	3	6	MAH00185	14:13	6/10/2015	13155	219.25	17:52:15	6/10/2015 17:52:15	6	57	HC	APP1				1	0	0	0	91	291	249	0	0	0	0	M
FH3	3	6	MAH00185	14:13	6/10/2015	13196	219.93	17:52:56	6/10/2015 17:52:56	7	38	GC	APP4				1	0	0	1	91	292	250	0	0	0	0	M
FH3	3	6	MAH00185	14:13	6/10/2015	13275	221.25	17:54:15	6/10/2015 17:54:15	8	57	GC	APP4				1	0	0	1	91	293	251	0	0	0	0	M
FH3	3	6	MAH00185	14:13	6/10/2015	13337	222.28	17:55:17	6/10/2015 17:55:17	9	59	GC	ATT2		169	TES	0	1	1	0	92	293	251	0	0	0	0	S	TRIED TO FIT BACKWARDS THROUGH SLIT BUT COULDN'T
FH3	3	6	MAH00185	14:13	6/10/2015	13338	222.3	17:55:18	6/10/2015 17:55:18	10	0	GC	APP3				1	0	0	1	92	294	252	0	0	0	0	S
FH3	3	6	MAH00185	14:13	6/10/2015	13372	222.87	17:55:52	6/10/2015 17:55:52	10	34	GC	ATT1		385	TES	0	1	1	0	93	294	252	0	0	0	0	S
FH3	3	6	MAH00185	14:13	6/10/2015	13497	224.95	17:57:57	6/10/2015 17:57:57	12	39	GC	ATT2		18	CTA	0	1	1	0	94	294	252	0	0	0	0	M
FH3	3	6	MAH00185	14:13	6/10/2015	13522	225.37	17:58:22	6/10/2015 17:58:22	13	4	GC	ATT2		140	TES	0	1	1	0	95	294	252	0	0	0	0	S
FH3	3	6	MAH00185	14:13	6/10/2015	13649	227.48	18:00:29	6/10/2015 18:00:29	15	11	GC	APP1				1	0	0	1	95	295	253	0	0	0	0	S
FH3	3	6	MAH00185	14:13	6/10/2015	13703	228.38	18:01:23	6/10/2015 18:01:23	16	5	GC	APP2				1	0	0	1	95	296	254	0	0	0	0	S
FH3	3	6	MAH00185	14:13	6/10/2015	13721	228.68	18:01:41	6/10/2015 18:01:41	16	23	GC	ATT2		175	TES	0	1	1	0	96	296	254	0	0	0	0	S
FH3	3	6	MAH00185	14:13	6/10/2015	13762	229.37	18:02:22	6/10/2015 18:02:22	17	4	GC	ATT2		155	TES	0	1	1	0	97	296	254	0	0	0	0	S
FH3	3	6	MAH00185	14:13	6/10/2015	13782	229.7	18:02:42	6/10/2015 18:02:42	17	24	GC	APP3				1	0	0	1	97	297	255	0	0	0	0	S
FH3	3	6	MAH00185	14:13	6/10/2015	13812	230.2	18:03:12	6/10/2015 18:03:12	17	54	GC	APP2				1	0	0	1	97	298	256	0	0	0	0	S
FH3	3	6	MAH00185	14:13	6/10/2015	13817	230.28	18:03:17	6/10/2015 18:03:17	17	59	GC	APP2				1	0	0	1	97	299	257	0	0	0	0	S
FH3	3	6	MAH00185	14:13	6/10/2015	13936	232.27	18:05:16	6/10/2015 18:05:16	19	58	GC	APP2				1	0	0	1	97	300	258	0	0	0	0	S
FH3	3	6	MAH00185	14:13	6/10/2015	13991	233.18	18:06:11	6/10/2015 18:06:11	20	53	GC	APP1				1	0	0	1	97	301	259	0	0	0	0	M
FH3	3	6	MAH00185	14:13	6/10/2015	14044	234.07	18:07:04	6/10/2015 18:07:04	21	46	TC	APP3				1	0	0	0	97	302	259	0	0	0	0	S
FH3	3	6	MAH00185	14:13	6/10/2015	14163	236.05	18:09:03	6/10/2015 18:09:03	23	45	GC	APP1				1	0	0	1	97	303	260	0	0	0	0	S
FH3	3	6	MAH00185	14:13	6/10/2015	14166	236.1	18:09:06	6/10/2015 18:09:06	23	48	GC	ATT2		57	CTA	0	1	1	0	98	303	260	0	0	0	0	M	FUMBLED AROUND ON ROOF OF ENTRY TUNNEL
FH3	3	6	MAH00185	14:13	6/10/2015	14193	236.55	18:09:33	6/10/2015 18:09:33	24	15	GC	APP1				1	0	0	1	98	304	261	0	0	0	0	S
FH3	3	6	MAH00185	14:13	6/10/2015	14213	236.88	18:09:53	6/10/2015 18:09:53	24	35	GC	ATT1		52	TA	0	1	1	0	99	304	261	0	0	0	0	S	FUMBLED AROUND ON ROOF OF ENTRY TUNNEL
FH3	3	6	MAH00185	14:13	6/10/2015	14218	236.97	18:09:58	6/10/2015 18:09:58	24	40	GC	APP3				1	0	0	1	99	305	262	0	0	0	0	M
FH3	3	6	MAH00185	14:13	6/10/2015	14262	237.7	18:10:42	6/10/2015 18:10:42	25	24	GC	APP4				1	0	0	1	99	306	263	0	0	0	0	S
FH3	3	6	MAH00185	14:13	6/10/2015	14328	238.8	18:11:48	6/10/2015 18:11:48	26	30	GC	APP1				1	0	0	1	99	307	264	0	0	0	0	S
FH3	3	6	MAH00185	14:13	6/10/2015	14342	239.03	18:12:02	6/10/2015 18:12:02	26	44	GC	APP2				1	0	0	1	99	308	265	0	0	0	0	S
FH3	3	6	MAH00185	14:13	6/10/2015	14381	239.68	18:12:41	6/10/2015 18:12:41	27	23	GC	APP3				1	0	0	1	99	309	266	0	0	0	0	S
FH3	3	6	MAH00185	14:13	6/10/2015	14404	240.07	18:13:04	6/10/2015 18:13:04	27	46	GC	APP2				1	0	0	1	99	310	267	0	0	0	0	S
FH3	3	6	MAH00185	14:13	6/10/2015	14422	240.37	18:13:22	6/10/2015 18:13:22	28	4	TC	APP2				1	0	0	0	99	311	267	0	0	0	0	M
FH3	3	6	MAH00185	14:13	6/10/2015	14451	240.85	18:13:51	6/10/2015 18:13:51	28	33	SC	APP3				1	0	0	0	99	312	267	0	0	0	0	S
FH3	3	6	MAH00185	14:13	6/10/2015	14489	241.48	18:14:29	6/10/2015 18:14:29	29	11	GC	APP2				1	0	0	1	99	313	268	0	0	0	0	S
FH3	3	6	MAH00185	14:13	6/10/2015	14511	241.85	18:14:51	6/10/2015 18:14:51	29	33	FL	APP4				1	0	0	0	99	314	268	0	0	0	0	M
FH3	3	6	MAH00185	14:13	6/10/2015	14529	242.15	18:15:09	6/10/2015 18:15:09	29	51	GC	ATT2		70	TES	0	1	1	0	100	314	268	0	0	0	0	S
FH3	3	6	MAH00185	14:13	6/10/2015	14543	242.38	18:15:23	6/10/2015 18:15:23	30	5	GC	APP2				1	0	0	1	100	315	269	0	0	0	0	S
FH3	3	6	MAH00185	14:13	6/10/2015	14553	242.55	18:15:33	6/10/2015 18:15:33	30	15	GC	APP2				1	0	0	1	100	316	270	0	0	0	0	S
FH3	3	6	MAH00185	14:13	6/10/2015	14586	243.1	18:16:06	6/10/2015 18:16:06	30	48	GC	APP3				1	0	0	1	100	317	271	0	0	0	0	S
FH3	3	6	MAH00185	14:13	6/10/2015	14593	243.22	18:16:13	6/10/2015 18:16:13	30	55	GC	APP3				1	0	0	1	100	318	272	0	0	0	0	S
FH3	3	6	MAH00185	14:13	6/10/2015	14600	243.33	18:16:20	6/10/2015 18:16:20	31	2	GC	APP2				1	0	0	1	100	319	273	0	0	0	0	S
FH3	3	6	MAH00185	14:13	6/10/2015	14654	244.23	18:17:14	6/10/2015 18:17:14	31	56	GC	APP2				1	0	0	1	100	320	274	0	0	0	0	S
FH3	3	6	MAH00185	14:13	6/10/2015	14655	244.25	18:17:15	6/10/2015 18:17:15	31	57	GC	APP2				1	0	0	1	100	321	275	0	0	0	0	S
FH3	3	6	MAH00185	14:13	6/10/2015	14668	244.47	18:17:28	6/10/2015 18:17:28	32	10	GC	ATT1		711	TES	0	1	1	0	101	321	275	0	0	0	0	S	MAJOR TES
FH3	3	6	MAH00185	14:13	6/10/2015	14673	244.55	18:17:33	6/10/2015 18:17:33	32	15	FL	APP4				1	0	0	0	101	322	275	0	0	0	0	M
FH3	3	6	MAH00185	14:13	6/10/2015	14737	245.62	18:18:37	6/10/2015 18:18:37	33	19	GC	APP2				1	0	0	1	101	323	276	0	0	0	0	S
FH3	3	6	MAH00185	14:13	6/10/2015	14789	246.48	18:19:29	6/10/2015 18:19:29	34	11	GC	ATT2		34	TES	0	1	1	0	102	323	276	0	0	0	0	S
FH3	3	6	MAH00185	14:13	6/10/2015	14833	247.22	18:20:13	6/10/2015 18:20:13	34	55	GC	ATT2		18	CTA	0	1	1	0	103	323	276	0	0	0	0	M
FH3	3	6	MAH00185	14:13	6/10/2015	14861	247.68	18:20:41	6/10/2015 18:20:41	35	23		END				0	0	0	0	103	323	276	0	0	0	0
FH3	3	7	MAH00186	14:13	6/10/2015	14865	247.75	18:20:45	6/10/2015 18:20:45	0	4	GC	ATT1		171	TES	0	1	1	0	104	323	276	0	0	0	0	S
FH3	3	7	MAH00186	14:13	6/10/2015	14878	247.97	18:20:58	6/10/2015 18:20:58	0	17	GC	APP4				1	0	0	1	104	324	277	0	0	0	0	S
FH3	3	7	MAH00186	14:13	6/10/2015	14904	248.4	18:21:24	6/10/2015 18:21:24	0	43	GC	APP3				1	0	0	1	104	325	278	0	0	0	0	S
FH3	3	7	MAH00186	14:13	6/10/2015	14931	248.85	18:21:51	6/10/2015 18:21:51	1	10	GC	APP2				1	0	0	1	104	326	279	0	0	0	0	L
FH3	3	7	MAH00186	14:13	6/10/2015	14943	249.05	18:22:03	6/10/2015 18:22:03	1	22	GC	ATT2		44	AGG	0	1	1	0	105	326	279	0	0	0	0	L	ENTRY ATTEMPT STOPPED BECAUSE OF AGG BELOW
FH3	3	7	MAH00186	14:13	6/10/2015	14964	249.4	18:22:24	6/10/2015 18:22:24	1	43	GC	AGG				0	0	0	0	105	326	279	0	0	0	0	L	LARGE GC GRABS AND HOLDS ONTO SMALLER GC, CARRYING IT OUT OF THE TRAP ENTRANCE
FH3	3	7	MAH00186	14:13	6/10/2015	14991	249.85	18:22:51	6/10/2015 18:22:51	2	10	GC	ATT2		75	TES	0	1	1	0	106	326	279	0	0	0	0	L	TOO BIG!
FH3	3	7	MAH00186	14:13	6/10/2015	14995	249.92	18:22:55	6/10/2015 18:22:55	2	14	GC	APP4				1	0	0	1	106	327	280	0	0	0	0	S
FH3	3	7	MAH00186	14:13	6/10/2015	15000	250	18:23:00	6/10/2015 18:23:00	2	19	GC	ATT1		116	CTA	0	1	1	0	107	327	280	0	0	0	0	S
FH3	3	7	MAH00186	14:13	6/10/2015	15087	251.45	18:24:27	6/10/2015 18:24:27	3	46	GC	APP3				1	0	0	1	107	328	281	0	0	0	0	S
FH3	3	7	MAH00186	14:13	6/10/2015	15096	251.6	18:24:36	6/10/2015 18:24:36	3	55	GC	ATT2		20	CTA	0	1	1	0	108	328	281	0	0	0	0	M
FH3	3	7	MAH00186	14:13	6/10/2015	15119	251.98	18:24:59	6/10/2015 18:24:59	4	18	TC	APP2				1	0	0	0	108	329	281	0	0	0	0	S
FH3	3	7	MAH00186	14:13	6/10/2015	15143	252.38	18:25:23	6/10/2015 18:25:23	4	42	GC	ATT1		247	TES	0	1	1	0	109	329	281	0	0	0	0	S
FH3	3	7	MAH00186	14:13	6/10/2015	15154	252.57	18:25:34	6/10/2015 18:25:34	4	53	TC	APP2				1	0	0	0	109	330	281	0	0	0	0	S
FH3	3	7	MAH00186	14:13	6/10/2015	15155	252.58	18:25:35	6/10/2015 18:25:35	4	54	TC	APP3				1	0	0	0	109	331	281	0	0	0	0	M
FH3	3	7	MAH00186	14:13	6/10/2015	15186	253.1	18:26:06	6/10/2015 18:26:06	5	25	GC	APP4				1	0	0	1	109	332	282	0	0	0	0	S
FH3	3	7	MAH00186	14:13	6/10/2015	15192	253.2	18:26:12	6/10/2015 18:26:12	5	31	GC	ATT1		28	TA	0	1	1	0	110	332	282	0	0	0	0	M
FH3	3	7	MAH00186	14:13	6/10/2015	15208	253.47	18:26:28	6/10/2015 18:26:28	5	47	GC	APP1				1	0	0	1	110	333	283	0	0	0	0	M
FH3	3	7	MAH00186	14:13	6/10/2015	15212	253.53	18:26:32	6/10/2015 18:26:32	5	51	FL	APP4				1	0	0	0	110	334	283	0	0	0	0	S
FH3	3	7	MAH00186	14:13	6/10/2015	15220	253.67	18:26:40	6/10/2015 18:26:40	5	59	GC	ATT1		71	CTA	0	1	1	0	111	334	283	0	0	0	0	M
FH3	3	7	MAH00186	14:13	6/10/2015	15225	253.75	18:26:45	6/10/2015 18:26:45	6	4	GC	APP2				1	0	0	1	111	335	284	0	0	0	0	S
FH3	3	7	MAH00186	14:13	6/10/2015	15251	254.18	18:27:11	6/10/2015 18:27:11	6	30	GC	ATT2		85	CTA	0	1	1	0	112	335	284	0	0	0	0	S
FH3	3	7	MAH00186	14:13	6/10/2015	15311	255.18	18:28:11	6/10/2015 18:28:11	7	30	GC	APP2				1	0	0	1	112	336	285	0	0	0	0	S
FH3	3	7	MAH00186	14:13	6/10/2015	15336	255.6	18:28:36	6/10/2015 18:28:36	7	55	GC	ATT2		169	TES	0	1	1	0	113	336	285	0	0	0	0	M
FH3	3	7	MAH00186	14:13	6/10/2015	15366	256.1	18:29:06	6/10/2015 18:29:06	8	25	GC	ATT1		46	CTA	0	1	1	0	114	336	285	0	0	0	0	M
FH3	3	7	MAH00186	14:13	6/10/2015	15367	256.12	18:29:07	6/10/2015 18:29:07	8	26	GC	APP3				1	0	0	1	114	337	286	0	0	0	0	S
FH3	3	7	MAH00186	14:13	6/10/2015	15406	256.77	18:29:46	6/10/2015 18:29:46	9	5	GC	APP2				1	0	0	1	114	338	287	0	0	0	0	S
FH3	3	7	MAH00186	14:13	6/10/2015	15437	257.28	18:30:17	6/10/2015 18:30:17	9	36	GC	ATT1		61	TES	0	1	1	0	115	338	287	0	0	0	0	M	SEEMS TOO BIG
FH3	3	7	MAH00186	14:13	6/10/2015	15442	257.37	18:30:22	6/10/2015 18:30:22	9	41	GC	ATT2		33	TES	0	1	1	0	116	338	287	0	0	0	0	S	LEGS HUNG UP ON ROOF, FLIPPED OVER
FH3	3	7	MAH00186	14:13	6/10/2015	15452	257.53	18:30:32	6/10/2015 18:30:32	9	51	GC	APP1				1	0	0	1	116	339	288	0	0	0	0	S
FH3	3	7	MAH00186	14:13	6/10/2015	15467	257.78	18:30:47	6/10/2015 18:30:47	10	6	GC	ATT1		22	CTA	0	1	1	0	117	339	288	0	0	0	0	S
FH3	3	7	MAH00186	14:13	6/10/2015	15540	259	18:32:00	6/10/2015 18:32:00	11	19	GC	APP1				1	0	0	1	117	340	289	0	0	0	0	M
FH3	3	7	MAH00186	14:13	6/10/2015	15554	259.23	18:32:14	6/10/2015 18:32:14	11	33	GC	ATT1		93	TES	0	1	1	0	118	340	289	0	0	0	0	S
FH3	3	7	MAH00186	14:13	6/10/2015	15559	259.32	18:32:19	6/10/2015 18:32:19	11	38	GC	ATT1		39	CTA	0	1	1	0	119	340	289	0	0	0	0	S
FH3	3	7	MAH00186	14:13	6/10/2015	15594	259.9	18:32:54	6/10/2015 18:32:54	12	13	GC	APP1				1	0	0	1	119	341	290	0	0	0	0	S
FH3	3	7	MAH00186	14:13	6/10/2015	15614	260.23	18:33:14	6/10/2015 18:33:14	12	33	GC	APP4				1	0	0	1	119	342	291	0	0	0	0	S
FH3	3	7	MAH00186	14:13	6/10/2015	15616	260.27	18:33:16	6/10/2015 18:33:16	12	35	GC	ATT1		127	TES	0	1	1	0	120	342	291	0	0	0	0	S
FH3	3	7	MAH00186	14:13	6/10/2015	15617	260.28	18:33:17	6/10/2015 18:33:17	12	36	GC	ATT1		537	TES	0	1	1	0	121	342	291	0	0	0	0	S
FH3	3	7	MAH00186	14:13	6/10/2015	15630	260.5	18:33:30	6/10/2015 18:33:30	12	49	TC	APP1				1	0	0	0	121	343	291	0	0	0	0	M
FH3	3	7	MAH00186	14:13	6/10/2015	15632	260.53	18:33:32	6/10/2015 18:33:32	12	51	FL	APP3				1	0	0	0	121	344	291	0	0	0	0	S
FH3	3	7	MAH00186	14:13	6/10/2015	15677	261.28	18:34:17	6/10/2015 18:34:17	13	36	GC	ATT1		163	TES	0	1	1	0	122	344	291	0	0	0	0	S
FH3	3	7	MAH00186	14:13	6/10/2015	15722	262.03	18:35:02	6/10/2015 18:35:02	14	21	GC	APP3				1	0	0	1	122	345	292	0	0	0	0	S
FH3	3	7	MAH00186	14:13	6/10/2015	15751	262.52	18:35:31	6/10/2015 18:35:31	14	50	FL	APP1				1	0	0	0	122	346	292	0	0	0	0	M
FH3	3	7	MAH00186	14:13	6/10/2015	15759	262.65	18:35:39	6/10/2015 18:35:39	14	58	TC	APP1				1	0	0	0	122	347	292	0	0	0	0	M
FH3	3	7	MAH00186	14:13	6/10/2015	15804	263.4	18:36:24	6/10/2015 18:36:24	15	43	GC	ATT2		26	TA	0	1	1	0	123	347	292	0	0	0	0	S
FH3	3	7	MAH00186	14:13	6/10/2015	15806	263.43	18:36:26	6/10/2015 18:36:26	15	45	GC	APP4				1	0	0	1	123	348	293	0	0	0	0	S
FH3	3	7	MAH00186	14:13	6/10/2015	15809	263.48	18:36:29	6/10/2015 18:36:29	15	48	FL	PRED				0	0	0	0	123	348	293	0	0	0	0	M	FL FEEDING ON SOMETHING, NOT GC
FH3	3	7	MAH00186	14:13	6/10/2015	15836	263.93	18:36:56	6/10/2015 18:36:56	16	15	GC	APP1				1	0	0	1	123	349	294	0	0	0	0	S
FH3	3	7	MAH00186	14:13	6/10/2015	15894	264.9	18:37:54	6/10/2015 18:37:54	17	13	GC	ATT2		336	TES	0	1	1	0	124	349	294	0	0	0	0	M
FH3	3	7	MAH00186	14:13	6/10/2015	15971	266.18	18:39:11	6/10/2015 18:39:11	18	30	GC	APP1				1	0	0	1	124	350	295	0	0	0	0	S
FH3	3	7	MAH00186	14:13	6/10/2015	16007	266.78	18:39:47	6/10/2015 18:39:47	19	6	GC	APP2				1	0	0	1	124	351	296	0	0	0	0	S
FH3	3	7	MAH00186	14:13	6/10/2015	16019	266.98	18:39:59	6/10/2015 18:39:59	19	18	TC	APP1				1	0	0	0	124	352	296	0	0	0	0	S
FH3	3	7	MAH00186	14:13	6/10/2015	16077	267.95	18:40:57	6/10/2015 18:40:57	20	16	GC	ATT2		107	TES	0	1	1	0	125	352	296	0	0	0	0	S
FH3	3	7	MAH00186	14:13	6/10/2015	16094	268.23	18:41:14	6/10/2015 18:41:14	20	33	FL	APP1				1	0	0	0	125	353	296	0	0	0	0	M
FH3	3	7	MAH00186	14:13	6/10/2015	16123	268.72	18:41:43	6/10/2015 18:41:43	21	2	GC	APP1				1	0	0	1	125	354	297	0	0	0	0	M
FH3	3	7	MAH00186	14:13	6/10/2015	16125	268.75	18:41:45	6/10/2015 18:41:45	21	4	GC	ATT1		300	TES	0	1	1	0	126	354	297	0	0	0	0	S
FH3	3	7	MAH00186	14:13	6/10/2015	16163	269.38	18:42:23	6/10/2015 18:42:23	21	42	FL	APP4				1	0	0	0	126	355	297	0	0	0	0	S
FH3	3	7	MAH00186	14:13	6/10/2015	16171	269.52	18:42:31	6/10/2015 18:42:31	21	50	GC	APP2				1	0	0	1	126	356	298	0	0	0	0	S
FH3	3	7	MAH00186	14:13	6/10/2015	16172	269.53	18:42:32	6/10/2015 18:42:32	21	51	GC	APP1				1	0	0	1	126	357	299	0	0	0	0	M
FH3	3	7	MAH00186	14:13	6/10/2015	16186	269.77	18:42:46	6/10/2015 18:42:46	22	5	GC	ATT2		137	TES	0	1	1	0	127	357	299	0	0	0	0	S
FH3	3	7	MAH00186	14:13	6/10/2015	16206	270.1	18:43:06	6/10/2015 18:43:06	22	25	GC	APP1				1	0	0	1	127	358	300	0	0	0	0	S
FH3	3	7	MAH00186	14:13	6/10/2015	16207	270.12	18:43:07	6/10/2015 18:43:07	22	26	GC	APP4				1	0	0	1	127	359	301	0	0	0	0	S
FH3	3	7	MAH00186	14:13	6/10/2015	16264	271.07	18:44:04	6/10/2015 18:44:04	23	23	GC	APP1				1	0	0	1	127	360	302	0	0	0	0	S
FH3	3	7	MAH00186	14:13	6/10/2015	16273	271.22	18:44:13	6/10/2015 18:44:13	23	32	GC	APP1				1	0	0	1	127	361	303	0	0	0	0	M
FH3	3	7	MAH00186	14:13	6/10/2015	16295	271.58	18:44:35	6/10/2015 18:44:35	23	54	FL	APP3				1	0	0	0	127	362	303	0	0	0	0	M
FH3	3	7	MAH00186	14:13	6/10/2015	16314	271.9	18:44:54	6/10/2015 18:44:54	24	13	GC	PRED				0	0	0	0	127	362	303	0	0	0	0	S	GC FORAGING FOR SOMETHING IN SEDIMENT
FH3	3	7	MAH00186	14:13	6/10/2015	16353	272.55	18:45:33	6/10/2015 18:45:33	24	52	GC	APP2				1	0	0	1	127	363	304	0	0	0	0	M
FH3	3	7	MAH00186	14:13	6/10/2015	16363	272.72	18:45:43	6/10/2015 18:45:43	25	2	GC	APP3				1	0	0	1	127	364	305	0	0	0	0	S
FH3	3	7	MAH00186	14:13	6/10/2015	16430	273.83	18:46:50	6/10/2015 18:46:50	26	9	GC	ATT2		69	TES	0	1	1	0	128	364	305	0	0	0	0	S
FH3	3	7	MAH00186	14:13	6/10/2015	16442	274.03	18:47:02	6/10/2015 18:47:02	26	21	FL	APP1				1	0	0	0	128	365	305	0	0	0	0	S
FH3	3	7	MAH00186	14:13	6/10/2015	16484	274.73	18:47:44	6/10/2015 18:47:44	27	3	GC	APP2				1	0	0	1	128	366	306	0	0	0	0	S
FH3	3	7	MAH00186	14:13	6/10/2015	16493	274.88	18:47:53	6/10/2015 18:47:53	27	12	GC	APP3				1	0	0	1	128	367	307	0	0	0	0	S
FH3	3	7	MAH00186	14:13	6/10/2015	16526	275.43	18:48:26	6/10/2015 18:48:26	27	45	GC	ATT2		177	TES	0	1	1	0	129	367	307	0	0	0	0	M	LEG HANG UP
FH3	3	7	MAH00186	14:13	6/10/2015	16534	275.57	18:48:34	6/10/2015 18:48:34	27	53	GC	ATT1		134	TES	0	1	1	0	130	367	307	0	0	0	0	M	TES COUPLED WITH SOME AGG BETWEEN OTHER GC TRYING TO ENTER TRAP
FH3	3	7	MAH00186	14:13	6/10/2015	16537	275.62	18:48:37	6/10/2015 18:48:37	27	56	GC	ATT1		314	TES	0	1	1	0	131	367	307	0	0	0	0	M	TES COUPLED WITH SOME AGG BETWEEN OTHER GC TRYING TO ENTER TRAP
FH3	3	7	MAH00186	14:13	6/10/2015	16538	275.63	18:48:38	6/10/2015 18:48:38	27	57	GC	APP3				1	0	0	1	131	368	308	0	0	0	0	M
FH3	3	7	MAH00186	14:13	6/10/2015	16552	275.87	18:48:52	6/10/2015 18:48:52	28	11	FL	APP1				1	0	0	0	131	369	308	0	0	0	0	S
FH3	3	7	MAH00186	14:13	6/10/2015	16569	276.15	18:49:09	6/10/2015 18:49:09	28	28	GC	ATT2		20	CTA	0	1	1	0	132	369	308	0	0	0	0	M	LIGHT GREEN ONE
FH3	3	7	MAH00186	14:13	6/10/2015	16600	276.67	18:49:40	6/10/2015 18:49:40	28	59	GC	ATT2		31	TES	0	1	1	0	133	369	308	0	0	0	0	M	ORANGE ONE
FH3	3	7	MAH00186	14:13	6/10/2015	16603	276.72	18:49:43	6/10/2015 18:49:43	29	2	GC	APP3				1	0	0	1	133	370	309	0	0	0	0	S
FH3	3	7	MAH00186	14:13	6/10/2015	16606	276.77	18:49:46	6/10/2015 18:49:46	29	5	GC	APP3				1	0	0	1	133	371	310	0	0	0	0	S
FH3	3	7	MAH00186	14:13	6/10/2015	16620	277	18:50:00	6/10/2015 18:50:00	29	19	GC	ATT2		83	TES	0	1	1	0	134	371	310	0	0	0	0	S
FH3	3	7	MAH00186	14:13	6/10/2015	16670	277.83	18:50:50	6/10/2015 18:50:50	30	9	GC	ATT1		230	TES	0	1	1	0	135	371	310	0	0	0	0	S	TES COUPLE WITH SOME AGG BETWEEN OTHER GC TRYING TO ENTER TRAP
FH3	3	7	MAH00186	14:13	6/10/2015	16677	277.95	18:50:57	6/10/2015 18:50:57	30	16	GC	APP1				1	0	0	1	135	372	311	0	0	0	0	S
FH3	3	7	MAH00186	14:13	6/10/2015	16693	278.22	18:51:13	6/10/2015 18:51:13	30	32	GC	ATT1		904	TES	0	1	1	0	136	372	311	0	0	0	0	S
FH3	3	7	MAH00186	14:13	6/10/2015	16748	279.13	18:52:08	6/10/2015 18:52:08	31	27	GC	ATT1		176	TES	0	1	1	0	137	372	311	0	0	0	0	S	TRIED TO BACK IN
FH3	3	7	MAH00186	14:13	6/10/2015	16778	279.63	18:52:38	6/10/2015 18:52:38	31	57	GC	APP1				1	0	0	1	137	373	312	0	0	0	0	M
FH3	3	7	MAH00186	14:13	6/10/2015	16817	280.28	18:53:17	6/10/2015 18:53:17	32	36	GC	ATT2		16	TA	0	1	1	0	138	373	312	0	0	0	0	M
FH3	3	7	MAH00186	14:13	6/10/2015	16912	281.87	18:54:52	6/10/2015 18:54:52	34	11	GC	APP2				1	0	0	1	138	374	313	0	0	0	0	S
FH3	3	7	MAH00186	14:13	6/10/2015	16930	282.17	18:55:10	6/10/2015 18:55:10	34	29	GC	ATT2	54			0	1	1	0	139	374	313	1	1	1	1	M
FH3	3	7	MAH00186	14:13	6/10/2015	16945	282.42	18:55:25	6/10/2015 18:55:25	34	44	GC	APP1				1	0	0	1	139	375	314	1	0	0	1	S
FH3	3	7	MAH00186	14:13	6/10/2015	16949	282.48	18:55:29	6/10/2015 18:55:29	34	48	GC	ATT2		230	TES	0	1	1	0	140	375	314	1	0	0	1	S	ALMOST MADE IT THROUGH SIDEWAYS MULTIPLE TIMES
FH3	3	7	MAH00186	14:13	6/10/2015	16959	282.65	18:55:39	6/10/2015 18:55:39	34	58	GC	APP2				1	0	0	1	140	376	315	1	0	0	1	S
FH3	3	7	MAH00186	14:13	6/10/2015	16958	282.63	18:55:38	6/10/2015 18:55:38	34	57	GC	APP3				1	0	0	1	140	377	316	1	0	0	1	M
FH3	3	7	MAH00186	14:13	6/10/2015	16984	283.07	18:56:04	6/10/2015 18:56:04	35	23		END				0	0	0	0	140	377	316	1	0	0	1
FH3	3	8	MAH00187	14:13	6/10/2015	16995	283.25	18:56:15	6/10/2015 18:56:15	0	11	FL	APP1				1	0	0	0	140	378	316	1	0	0	1	M
FH3	3	8	MAH00187	14:13	6/10/2015	17011	283.52	18:56:31	6/10/2015 18:56:31	0	27	GC	APP3				1	0	0	1	140	379	317	1	0	0	1	S
FH3	3	8	MAH00187	14:13	6/10/2015	17032	283.87	18:56:52	6/10/2015 18:56:52	0	48	GC	ATT2		150	TES	0	1	1	0	141	379	317	1	0	0	1	S
FH3	3	8	MAH00187	14:13	6/10/2015	17042	284.03	18:57:02	6/10/2015 18:57:02	0	58	GC	ATT2		31	CTA	0	1	1	0	142	379	317	1	0	0	1	S	WHITE SPOT
FH3	3	8	MAH00187	14:13	6/10/2015	17058	284.3	18:57:18	6/10/2015 18:57:18	1	14	GC	APP3				1	0	0	1	142	380	318	1	0	0	1	S
FH3	3	8	MAH00187	14:13	6/10/2015	17076	284.6	18:57:36	6/10/2015 18:57:36	1	32	GC	ATT1		291	TES	0	1	1	0	143	380	318	1	0	0	1	S
FH3	3	8	MAH00187	14:13	6/10/2015	17102	285.03	18:58:02	6/10/2015 18:58:02	1	58	GC	ATT2		52	CTA	0	1	1	0	144	380	318	1	0	0	1	S
FH3	3	8	MAH00187	14:13	6/10/2015	17162	286.03	18:59:02	6/10/2015 18:59:02	2	58	GC	ATT2		18	CTA	0	1	1	0	145	380	318	1	0	0	1	S	WALKED IN, FLIPPED AROUND
FH3	3	8	MAH00187	14:13	6/10/2015	17215	286.92	18:59:55	6/10/2015 18:59:55	3	51	GC	APP1				1	0	0	1	145	381	319	1	0	0	1	S
FH3	3	8	MAH00187	14:13	6/10/2015	17217	286.95	18:59:57	6/10/2015 18:59:57	3	53	GC	APP1				1	0	0	1	145	382	320	1	0	0	1	L
FH3	3	8	MAH00187	14:13	6/10/2015	17236	287.27	19:00:16	6/10/2015 19:00:16	4	12	GC	APP3				1	0	0	1	145	383	321	1	0	0	1	S
FH3	3	8	MAH00187	14:13	6/10/2015	17237	287.28	19:00:17	6/10/2015 19:00:17	4	13	GC	ATT1		84	TES	0	1	1	0	146	383	321	1	0	0	1	S
FH3	3	8	MAH00187	14:13	6/10/2015	17238	287.3	19:00:18	6/10/2015 19:00:18	4	14	GC	APP1				1	0	0	1	146	384	322	1	0	0	1	S
FH3	3	8	MAH00187	14:13	6/10/2015	17245	287.42	19:00:25	6/10/2015 19:00:25	4	21	GC	ATT1		361	TES	0	1	1	0	147	384	322	1	0	0	1	L	SEEMED TO BIG, COULDN�T SQUEEZE THROUGH WITHOUT GETTING HUNG UP
FH3	3	8	MAH00187	14:13	6/10/2015	17269	287.82	19:00:49	6/10/2015 19:00:49	4	45	GC	APP4				1	0	0	1	147	385	323	1	0	0	1	S
FH3	3	8	MAH00187	14:13	6/10/2015	17281	288.02	19:01:01	6/10/2015 19:01:01	4	57	GC	APP4				1	0	0	1	147	386	324	1	0	0	1	S
FH3	3	8	MAH00187	14:13	6/10/2015	17291	288.18	19:01:11	6/10/2015 19:01:11	5	7	GC	APP1				1	0	0	1	147	387	325	1	0	0	1	S
FH3	3	8	MAH00187	14:13	6/10/2015	17328	288.8	19:01:48	6/10/2015 19:01:48	5	44	GC	APP3				1	0	0	1	147	388	326	1	0	0	1	S
FH3	3	8	MAH00187	14:13	6/10/2015	17332	288.87	19:01:52	6/10/2015 19:01:52	5	48	GC	ATT1		84	TES	0	1	1	0	148	388	326	1	0	0	1	S
FH3	3	8	MAH00187	14:13	6/10/2015	17360	289.33	19:02:20	6/10/2015 19:02:20	6	16	GC	ATT1		22	CTA	0	1	1	0	149	388	326	1	0	0	1	S
FH3	3	8	MAH00187	14:13	6/10/2015	17396	289.93	19:02:56	6/10/2015 19:02:56	6	52	GC	APP3				1	0	0	1	149	389	327	1	0	0	1	S
FH3	3	8	MAH00187	14:13	6/10/2015	17443	290.72	19:03:43	6/10/2015 19:03:43	7	39	GC	APP3				1	0	0	1	149	390	328	1	0	0	1	S
FH3	3	8	MAH00187	14:13	6/10/2015	17504	291.73	19:04:44	6/10/2015 19:04:44	8	40	GC	ATT2		371	TES	0	1	1	0	150	390	328	1	0	0	1	S	SERIOUS TES, TRIED TO ENTER BACKWARDS AND ALMOST MADE IT MULTIPLE TIMES
FH3	3	8	MAH00187	14:13	6/10/2015	17569	292.82	19:05:49	6/10/2015 19:05:49	9	45	GC	ATT1		88	CTA	0	1	1	0	151	390	328	1	0	0	1	M	WALKED ALONG ENTRANCE AND LEFT
FH3	3	8	MAH00187	14:13	6/10/2015	17652	294.2	19:07:12	6/10/2015 19:07:12	11	8	GC	APP3				1	0	0	1	151	391	329	1	0	0	1	S
FH3	3	8	MAH00187	14:13	6/10/2015	17715	295.25	19:08:15	6/10/2015 19:08:15	12	11	GC	ATT1		49	TES	0	1	1	0	152	391	329	1	0	0	1	S	BACKWARDS ENTRY ATTEMPT
FH3	3	8	MAH00187	14:13	6/10/2015	17727	295.45	19:08:27	6/10/2015 19:08:27	12	23	GC	ATT1		37	TA	0	1	1	0	153	391	329	1	0	0	1	S
FH3	3	8	MAH00187	14:13	6/10/2015	17749	295.82	19:08:49	6/10/2015 19:08:49	12	45	GC	APP3				1	0	0	1	153	392	330	1	0	0	1	S
FH3	3	8	MAH00187	14:13	6/10/2015	17773	296.22	19:09:13	6/10/2015 19:09:13	13	9	GC	APP3				1	0	0	1	153	393	331	1	0	0	1	S
FH3	3	8	MAH00187	14:13	6/10/2015	17791	296.52	19:09:31	6/10/2015 19:09:31	13	27	GC	ATT1		183	TES	0	1	1	0	154	393	331	1	0	0	1	S
FH3	3	8	MAH00187	14:13	6/10/2015	17804	296.73	19:09:44	6/10/2015 19:09:44	13	40	GC	APP1				1	0	0	1	154	394	332	1	0	0	1	S
FH3	3	8	MAH00187	14:13	6/10/2015	17835	297.25	19:10:15	6/10/2015 19:10:15	14	11	GC	APP3				1	0	0	1	154	395	333	1	0	0	1	S
FH3	3	8	MAH00187	14:13	6/10/2015	17852	297.53	19:10:32	6/10/2015 19:10:32	14	28	GC	ATT2		334	TES	0	1	1	0	155	395	333	1	0	0	1	M	STRUGGLED FOR A LONG TIME BUT COULDN'T GET IN
FH3	3	8	MAH00187	14:13	6/10/2015	17863	297.72	19:10:43	6/10/2015 19:10:43	14	39	GC	ATT2		43	TES	0	1	1	0	156	395	333	1	0	0	1	S
FH3	3	8	MAH00187	14:13	6/10/2015	17888	298.13	19:11:08	6/10/2015 19:11:08	15	4	GC	APP3				1	0	0	1	156	396	334	1	0	0	1	S
FH3	3	8	MAH00187	14:13	6/10/2015	17931	298.85	19:11:51	6/10/2015 19:11:51	15	47	GC	ATT1		10	TA	0	1	1	0	157	396	334	1	0	0	1	S
FH3	3	8	MAH00187	14:13	6/10/2015	18015	300.25	19:13:15	6/10/2015 19:13:15	17	11	GC	APP3				1	0	0	1	157	397	335	1	0	0	1	S
FH3	3	8	MAH00187	14:13	6/10/2015	18049	300.82	19:13:49	6/10/2015 19:13:49	17	45	GC	APP3				1	0	0	1	157	398	336	1	0	0	1	S
FH3	3	8	MAH00187	14:13	6/10/2015	18055	300.92	19:13:55	6/10/2015 19:13:55	17	51	GC	APP3				1	0	0	1	157	399	337	1	0	0	1	S
FH3	3	8	MAH00187	14:13	6/10/2015	18067	301.12	19:14:07	6/10/2015 19:14:07	18	3	GC	APP1				1	0	0	1	157	400	338	1	0	0	1	S
FH3	3	8	MAH00187	14:13	6/10/2015	18090	301.5	19:14:30	6/10/2015 19:14:30	18	26	GC	APP3				1	0	0	1	157	401	339	1	0	0	1	S
FH3	3	8	MAH00187	14:13	6/10/2015	18103	301.72	19:14:43	6/10/2015 19:14:43	18	39	GC	ATT1		66	TES	0	1	1	0	158	401	339	1	0	0	1	M
FH3	3	8	MAH00187	14:13	6/10/2015	18134	302.23	19:15:14	6/10/2015 19:15:14	19	10	GC	APP4				1	0	0	1	158	402	340	1	0	0	1	S
FH3	3	8	MAH00187	14:13	6/10/2015	18138	302.3	19:15:18	6/10/2015 19:15:18	19	14	GC	APP1				1	0	0	1	158	403	341	1	0	0	1	S
FH3	3	8	MAH00187	14:13	6/10/2015	18179	302.98	19:15:59	6/10/2015 19:15:59	19	55	GC	ATT2		50	CTA	0	1	1	0	159	403	341	1	0	0	1	S
FH3	3	8	MAH00187	14:13	6/10/2015	18224	303.73	19:16:44	6/10/2015 19:16:44	20	40	GC	ATT2		31	CTA	0	1	1	0	160	403	341	1	0	0	1	S
FH3	3	8	MAH00187	14:13	6/10/2015	18231	303.85	19:16:51	6/10/2015 19:16:51	20	47	GC	ATT1		146	TES	0	1	1	0	161	403	341	1	0	0	1	S	SERIOUS TES TRYING TO ENTER BACKWARDS
FH3	3	8	MAH00187	14:13	6/10/2015	18243	304.05	19:17:03	6/10/2015 19:17:03	20	59	GC	ATT1		140	TES	0	1	1	0	162	403	341	1	0	0	1	S
FH3	3	8	MAH00187	14:13	6/10/2015	18435	307.25	19:20:15	6/10/2015 19:20:15	24	11	GC	ATT1		82	TES	0	1	1	0	163	403	341	1	0	0	1	S	COULDN�T BACK IN
FH3	3	8	MAH00187	14:13	6/10/2015	18512	308.53	19:21:32	6/10/2015 19:21:32	25	28	GC	APP3				1	0	0	1	163	404	342	1	0	0	1	M
FH3	3	8	MAH00187	14:13	6/10/2015	18536	308.93	19:21:56	6/10/2015 19:21:56	25	52	GC	ATT1		58	TES	0	1	1	0	164	404	342	1	0	0	1	S
FH3	3	8	MAH00187	14:13	6/10/2015	18611	310.18	19:23:11	6/10/2015 19:23:11	27	7	CD	APP3				1	0	0	0	164	405	342	1	0	0	1	S
FH3	3	8	MAH00187	14:13	6/10/2015	18630	310.5	19:23:30	6/10/2015 19:23:30	27	26	GC	ATT2		160	CTA	0	1	1	0	165	405	342	1	0	0	1	S
FH3	3	8	MAH00187	14:13	6/10/2015	18643	310.72	19:23:43	6/10/2015 19:23:43	27	39	GC	APP1				1	0	0	1	165	406	343	1	0	0	1	M
FH3	3	8	MAH00187	14:13	6/10/2015	18662	311.03	19:24:02	6/10/2015 19:24:02	27	58	GC	ATT1		133	TES	0	1	1	0	166	406	343	1	0	0	1	S	TOO BIG?
FH3	3	8	MAH00187	14:13	6/10/2015	18823	313.72	19:26:43	6/10/2015 19:26:43	30	39	GC	ATT1		394	TES	0	1	1	0	167	406	343	1	0	0	1	S
FH3	3	8	MAH00187	14:13	6/10/2015	18830	313.83	19:26:50	6/10/2015 19:26:50	30	46	GC	APP3				1	0	0	1	167	407	344	1	0	0	1	S
FH3	3	8	MAH00187	14:13	6/10/2015	18831	313.85	19:26:51	6/10/2015 19:26:51	30	47	GC	APP3				1	0	0	1	167	408	345	1	0	0	1	S
FH3	3	8	MAH00187	14:13	6/10/2015	18847	314.12	19:27:07	6/10/2015 19:27:07	31	3	GC	ATT2		19	TES	0	1	1	0	168	408	345	1	0	0	1	S
FH3	3	8	MAH00187	14:13	6/10/2015	18862	314.37	19:27:22	6/10/2015 19:27:22	31	18	GC	ATT2		220	TES	0	1	1	0	169	408	345	1	0	0	1	S	TES + AGG, IN THE END GC WAS SCARED OUT BY LARGER GC
FH3	3	8	MAH00187	14:13	6/10/2015	18876	314.6	19:27:36	6/10/2015 19:27:36	31	32	GC	APP1				1	0	0	1	169	409	346	1	0	0	1	S
FH3	3	8	MAH00187	14:13	6/10/2015	18893	314.88	19:27:53	6/10/2015 19:27:53	31	49	GC	APP1				1	0	0	1	169	410	347	1	0	0	1	S
FH3	3	8	MAH00187	14:13	6/10/2015	18950	315.83	19:28:50	6/10/2015 19:28:50	32	46	GC	APP4				1	0	0	1	169	411	348	1	0	0	1	S
FH3	3	8	MAH00187	14:13	6/10/2015	18959	315.98	19:28:59	6/10/2015 19:28:59	32	55	GC	ATT1		115	TES	0	1	1	0	170	411	348	1	0	0	1	S
FH3	3	8	MAH00187	14:13	6/10/2015	18996	316.6	19:29:36	6/10/2015 19:29:36	33	32	TC	APP3				1	0	0	0	170	412	348	1	0	0	1	M
FH3	3	8	MAH00187	14:13	6/10/2015	19049	317.48	19:30:29	6/10/2015 19:30:29	34	25	TC	APP3				1	0	0	0	170	413	348	1	0	0	1	S
FH3	3	8	MAH00187	14:13	6/10/2015	19107	318.45	19:31:27	6/10/2015 19:31:27	35	23		END				0	0	0	0	170	413	348	1	0	0	1
FH3	3	9	MAH00188	14:13	6/10/2015	19146	319.1	19:32:06	6/10/2015 19:32:06	0	39	GC	ATT1		49	CTA	0	1	1	0	171	413	348	1	0	0	1	S
FH3	3	9	MAH00188	14:13	6/10/2015	19210	320.17	19:33:10	6/10/2015 19:33:10	1	43	GC	APP2				1	0	0	1	171	414	349	1	0	0	1	L
FH3	3	9	MAH00188	14:13	6/10/2015	19254	320.9	19:33:54	6/10/2015 19:33:54	2	27	GC	ATT2		139	TES	0	1	1	0	172	414	349	1	0	0	1	L	TOO BIG, TES
FH3	3	9	MAH00188	14:13	6/10/2015	19363	322.72	19:35:43	6/10/2015 19:35:43	4	16	GC	ATT2		31	CTA	0	1	1	0	173	414	349	1	0	0	1	S
FH3	3	9	MAH00188	14:13	6/10/2015	19419	323.65	19:36:39	6/10/2015 19:36:39	5	12	GC	APP3				1	0	0	1	173	415	350	1	0	0	1	S
FH3	3	9	MAH00188	14:13	6/10/2015	19452	324.2	19:37:12	6/10/2015 19:37:12	5	45	GC	APP2				1	0	0	1	173	416	351	1	0	0	1	S
FH3	3	9	MAH00188	14:13	6/10/2015	19485	324.75	19:37:45	6/10/2015 19:37:45	6	18	GC	APP3				1	0	0	1	173	417	352	1	0	0	1	S
FH3	3	9	MAH00188	14:13	6/10/2015	19509	325.15	19:38:09	6/10/2015 19:38:09	6	42	GC	APP3				1	0	0	1	173	418	353	1	0	0	1	M
FH3	3	9	MAH00188	14:13	6/10/2015	19586	326.43	19:39:26	6/10/2015 19:39:26	7	59	GC	ATT1		117	TES	0	1	1	0	174	418	353	1	0	0	1	M
FH3	3	9	MAH00188	14:13	6/10/2015	19610	326.83	19:39:50	6/10/2015 19:39:50	8	23	GC	ATT1		160	TES	0	1	1	0	175	418	353	1	0	0	1	S	BACKWARDS ATTEMPT, COULDN'T SQUEEZE THROUGH
FH3	3	9	MAH00188	14:13	6/10/2015	19637	327.28	19:40:17	6/10/2015 19:40:17	8	50	GC	APP1				1	0	0	1	175	419	354	1	0	0	1	S
FH3	3	9	MAH00188	14:13	6/10/2015	19686	328.1	19:41:06	6/10/2015 19:41:06	9	39	CD	APP2				1	0	0	0	175	420	354	1	0	0	1	S
FH3	3	9	MAH00188	14:13	6/10/2015	19743	329.05	19:42:03	6/10/2015 19:42:03	10	36	TC	APP4				1	0	0	0	175	421	354	1	0	0	1	M
FH3	3	9	MAH00188	14:13	6/10/2015	19752	329.2	19:42:12	6/10/2015 19:42:12	10	45	GC	APP3				1	0	0	1	175	422	355	1	0	0	1	S
FH3	3	9	MAH00188	14:13	6/10/2015	19755	329.25	19:42:15	6/10/2015 19:42:15	10	48	GC	APP4				1	0	0	1	175	423	356	1	0	0	1	M
FH3	3	9	MAH00188	14:13	6/10/2015	19758	329.3	19:42:18	6/10/2015 19:42:18	10	51	GC	APP4				1	0	0	1	175	424	357	1	0	0	1	S
FH3	3	9	MAH00188	14:13	6/10/2015	19764	329.4	19:42:24	6/10/2015 19:42:24	10	57	TC	APP4				1	0	0	0	175	425	357	1	0	0	1	M
FH3	3	9	MAH00188	14:13	6/10/2015	19769	329.48	19:42:29	6/10/2015 19:42:29	11	2	TC	APP4				1	0	0	0	175	426	357	1	0	0	1	M
FH3	3	9	MAH00188	14:13	6/10/2015	19773	329.55	19:42:33	6/10/2015 19:42:33	11	6	TC	APP1				1	0	0	0	175	427	357	1	0	0	1	S
FH3	3	9	MAH00188	14:13	6/10/2015	19775	329.58	19:42:35	6/10/2015 19:42:35	11	8	TC	APP3				1	0	0	0	175	428	357	1	0	0	1	M
FH3	3	9	MAH00188	14:13	6/10/2015	19776	329.6	19:42:36	6/10/2015 19:42:36	11	9	TC	APP3				1	0	0	0	175	429	357	1	0	0	1	M
FH3	3	9	MAH00188	14:13	6/10/2015	19780	329.67	19:42:40	6/10/2015 19:42:40	11	13		NOTE				0	0	0	0	175	429	357	1	0	0	1		5 TC IN FOV AT SAME TIME
FH3	3	9	MAH00188	14:13	6/10/2015	19784	329.73	19:42:44	6/10/2015 19:42:44	11	17	GC	ATT1		100	CTA	0	1	1	0	176	429	357	1	0	0	1	S
FH3	3	9	MAH00188	14:13	6/10/2015	19800	330	19:43:00	6/10/2015 19:43:00	11	33	GC	APP3				1	0	0	1	176	430	358	1	0	0	1	S
FH3	3	9	MAH00188	14:13	6/10/2015	19827	330.45	19:43:27	6/10/2015 19:43:27	12	0	GC	APP1				1	0	0	1	176	431	359	1	0	0	1	S
FH3	3	9	MAH00188	14:13	6/10/2015	19842	330.7	19:43:42	6/10/2015 19:43:42	12	15	GC	APP1				1	0	0	1	176	432	360	1	0	0	1	L
FH3	3	9	MAH00188	14:13	6/10/2015	19848	330.8	19:43:48	6/10/2015 19:43:48	12	21	GC	ATT1		147	TES	0	1	1	0	177	432	360	1	0	0	1	S
FH3	3	9	MAH00188	14:13	6/10/2015	19879	331.32	19:44:19	6/10/2015 19:44:19	12	52	GC	ATT1		217	TES	0	1	1	0	178	432	360	1	0	0	1	L	TRIED ENTERING UPSIDE-DOWN, BACKWARDS AND COULDN'T MAKE IT THROUGH
FH3	3	9	MAH00188	14:13	6/10/2015	19887	331.45	19:44:27	6/10/2015 19:44:27	13	0	GC	AGG				0	0	0	0	178	432	360	1	0	0	1	L	WHILE ATT1, L GC ATTACKS S GC ALSO IN ENRANCE TUNNEL AS S GC WALKS OVER L GC
FH3	3	9	MAH00188	14:13	6/10/2015	19925	332.08	19:45:05	6/10/2015 19:45:05	13	38	GC	APP4				1	0	0	1	178	433	361	1	0	0	1	S
FH3	3	9	MAH00188	14:13	6/10/2015	19943	332.38	19:45:23	6/10/2015 19:45:23	13	56	GC	APP1				1	0	0	1	178	434	362	1	0	0	1	S
FH3	3	9	MAH00188	14:13	6/10/2015	19964	332.73	19:45:44	6/10/2015 19:45:44	14	17	GC	ATT1		125	CTA	0	1	1	0	179	434	362	1	0	0	1	S	CTA, WITH SOME MINOR AGG, LOTS OF ACTIVING AROUND ENTRANCE 1, MAKING ENTRY DIFFICULT
FH3	3	9	MAH00188	14:13	6/10/2015	19971	332.85	19:45:51	6/10/2015 19:45:51	14	24	GC	ATT1		51	AGG	0	1	1	0	180	434	362	1	0	0	1	S	SCARED OUT BY OTHER GC'S
FH3	3	9	MAH00188	14:13	6/10/2015	19995	333.25	19:46:15	6/10/2015 19:46:15	14	48	GC	APP1				1	0	0	1	180	435	363	1	0	0	1	S
FH3	3	9	MAH00188	14:13	6/10/2015	20032	333.87	19:46:52	6/10/2015 19:46:52	15	25	FL	APP2				1	0	0	0	180	436	363	1	0	0	1	S
FH3	3	9	MAH00188	14:13	6/10/2015	20042	334.03	19:47:02	6/10/2015 19:47:02	15	35	GC	APP1				1	0	0	1	180	437	364	1	0	0	1	S
FH3	3	9	MAH00188	14:13	6/10/2015	20060	334.33	19:47:20	6/10/2015 19:47:20	15	53	GC	ATT1		381	TES	0	1	1	0	181	437	364	1	0	0	1	S	MAJOR TES! BACK AND FORTH BACKWARDS TRYING TO GET IN
FH3	3	9	MAH00188	14:13	6/10/2015	20078	334.63	19:47:38	6/10/2015 19:47:38	16	11	FL	APP4				1	0	0	0	181	438	364	1	0	0	1	S
FH3	3	9	MAH00188	14:13	6/10/2015	20082	334.7	19:47:42	6/10/2015 19:47:42	16	15	GC	APP3				1	0	0	1	181	439	365	1	0	0	1	S
FH3	3	9	MAH00188	14:13	6/10/2015	20106	335.1	19:48:06	6/10/2015 19:48:06	16	39	FL	APP3				1	0	0	0	181	440	365	1	0	0	1	S
FH3	3	9	MAH00188	14:13	6/10/2015	20206	336.77	19:49:46	6/10/2015 19:49:46	18	19	GC	APP4				1	0	0	1	181	441	366	1	0	0	1	S
FH3	3	9	MAH00188	14:13	6/10/2015	20324	338.73	19:51:44	6/10/2015 19:51:44	20	17	GC	APP3				1	0	0	1	181	442	367	1	0	0	1	S
FH3	3	9	MAH00188	14:13	6/10/2015	20363	339.38	19:52:23	6/10/2015 19:52:23	20	56	TC	APP2				1	0	0	0	181	443	367	1	0	0	1	M
FH3	3	9	MAH00188	14:13	6/10/2015	20390	339.83	19:52:50	6/10/2015 19:52:50	21	23	FL	APP4				1	0	0	0	181	444	367	1	0	0	1	S
FH3	3	9	MAH00188	14:13	6/10/2015	20397	339.95	19:52:57	6/10/2015 19:52:57	21	30	GC	ATT1		82	TES	0	1	1	0	182	444	367	1	0	0	1	S
FH3	3	9	MAH00188	14:13	6/10/2015	20440	340.67	19:53:40	6/10/2015 19:53:40	22	13	GC	APP2				1	0	0	1	182	445	368	1	0	0	1	L
FH3	3	9	MAH00188	14:13	6/10/2015	20441	340.68	19:53:41	6/10/2015 19:53:41	22	14		NOTE				0	0	0	0	182	445	368	1	0	0	1		TC NUDGING/CHASING FL
FH3	3	9	MAH00188	14:13	6/10/2015	20447	340.78	19:53:47	6/10/2015 19:53:47	22	20	GC	ATT2		46	CTA	0	1	1	0	183	445	368	1	0	0	1	L
FH3	3	9	MAH00188	14:13	6/10/2015	20468	341.13	19:54:08	6/10/2015 19:54:08	22	41	GC	ATT1		213	TA	0	1	1	0	184	445	368	1	0	0	1	M	DIDN'T SPEND MUCH TIME TRYING TO ENTER SLIT
FH3	3	9	MAH00188	14:13	6/10/2015	20504	341.73	19:54:44	6/10/2015 19:54:44	23	17	GC	ATT1		119	TES	0	1	1	0	185	445	368	1	0	0	1	S
FH3	3	9	MAH00188	14:13	6/10/2015	20527	342.12	19:55:07	6/10/2015 19:55:07	23	40	GC	ATT2	47			0	1	1	0	186	445	368	2	1	1	2	S
FH3	3	9	MAH00188	14:13	6/10/2015	20563	342.72	19:55:43	6/10/2015 19:55:43	24	16	GC	ATT1		719	TES	0	1	1	0	187	445	368	2	0	0	2	S
FH3	3	9	MAH00188	14:13	6/10/2015	20610	343.5	19:56:30	6/10/2015 19:56:30	25	3	GC	ATT1		310	TES	0	1	1	0	188	445	368	2	0	0	2	S
FH3	3	9	MAH00188	14:13	6/10/2015	20611	343.52	19:56:31	6/10/2015 19:56:31	25	4	GC	ATT2		26	TA	0	1	1	0	189	445	368	2	0	0	2	M
FH3	3	9	MAH00188	14:13	6/10/2015	20518	341.97	19:54:58	6/10/2015 19:54:58	23	31	GC	APP3				1	0	0	1	189	446	369	2	0	0	2	S
FH3	3	9	MAH00188	14:13	6/10/2015	20656	344.27	19:57:16	6/10/2015 19:57:16	25	49	GC	APP3				1	0	0	1	189	447	370	2	0	0	2	S
FH3	3	9	MAH00188	14:13	6/10/2015	20665	344.42	19:57:25	6/10/2015 19:57:25	25	58	GC	APP1				1	0	0	1	189	448	371	2	0	0	2	S
FH3	3	9	MAH00188	14:13	6/10/2015	20678	344.63	19:57:38	6/10/2015 19:57:38	26	11	GC	APP1				1	0	0	1	189	449	372	2	0	0	2	S
FH3	3	9	MAH00188	14:13	6/10/2015	20780	346.33	19:59:20	6/10/2015 19:59:20	27	53	GC	APP3				1	0	0	1	189	450	373	2	0	0	2	S
FH3	3	9	MAH00188	14:13	6/10/2015	20805	346.75	19:59:45	6/10/2015 19:59:45	28	18	GC	ATT2		112	TES	0	1	1	0	190	450	373	2	0	0	2	S	ALMOST MADE IT THROUGH BACKWARDS BUT FAILED
FH3	3	9	MAH00188	14:13	6/10/2015	20821	347.02	20:00:01	6/10/2015 20:00:01	28	34	GC	ATT2		11	AGG	0	1	1	0	191	450	373	2	0	0	2	S	CHASED OUT BY MEDIUM SIZED GC
FH3	3	9	MAH00188	14:13	6/10/2015	20823	347.05	20:00:03	6/10/2015 20:00:03	28	36	GC	ATT2		106	TES	0	1	1	0	192	450	373	2	0	0	2	M
FH3	3	9	MAH00188	14:13	6/10/2015	20824	347.07	20:00:04	6/10/2015 20:00:04	28	37	GC	APP2				1	0	0	1	192	451	374	2	0	0	2	S
FH3	3	9	MAH00188	14:13	6/10/2015	20837	347.28	20:00:17	6/10/2015 20:00:17	28	50	GC	APP2				1	0	0	1	192	452	375	2	0	0	2	S
FH3	3	9	MAH00188	14:13	6/10/2015	20854	347.57	20:00:34	6/10/2015 20:00:34	29	7	GC	ATT2		51	TES	0	1	1	0	193	452	375	2	0	0	2	S
FH3	3	9	MAH00188	14:13	6/10/2015	20867	347.78	20:00:47	6/10/2015 20:00:47	29	20	GC	ATT2		193	TES	0	1	1	0	194	452	375	2	0	0	2	M
FH3	3	9	MAH00188	14:13	6/10/2015	20902	348.37	20:01:22	6/10/2015 20:01:22	29	55	GC	APP4				1	0	0	1	194	453	376	2	0	0	2	S
FH3	3	9	MAH00188	14:13	6/10/2015	20937	348.95	20:01:57	6/10/2015 20:01:57	30	30	GC	APP2				1	0	0	1	194	454	377	2	0	0	2	S
FH3	3	9	MAH00188	14:13	6/10/2015	20940	349	20:02:00	6/10/2015 20:02:00	30	33	GC	ATT2		55	TES	0	1	1	0	195	454	377	2	0	0	2	S
FH3	3	9	MAH00188	14:13	6/10/2015	20952	349.2	20:02:12	6/10/2015 20:02:12	30	45	GC	ATT1		92	TES	0	1	1	0	196	454	377	2	0	0	2	S
FH3	3	9	MAH00188	14:13	6/10/2015	20958	349.3	20:02:18	6/10/2015 20:02:18	30	51	GC	ATT1		221	TES	0	1	1	0	197	454	377	2	0	0	2	S
FH3	3	9	MAH00188	14:13	6/10/2015	21006	350.1	20:03:06	6/10/2015 20:03:06	31	39	GC	APP1				1	0	0	1	197	455	378	2	0	0	2	S
FH3	3	9	MAH00188	14:13	6/10/2015	21044	350.73	20:03:44	6/10/2015 20:03:44	32	17	GC	APP1				1	0	0	1	197	456	379	2	0	0	2	S
FH3	3	9	MAH00188	14:13	6/10/2015	21019	350.32	20:03:19	6/10/2015 20:03:19	31	52	GC	APP3				1	0	0	1	197	457	380	2	0	0	2	S
FH3	3	9	MAH00188	14:13	6/10/2015	21021	350.35	20:03:21	6/10/2015 20:03:21	31	54	GC	APP3				1	0	0	1	197	458	381	2	0	0	2	S
FH3	3	9	MAH00188	14:13	6/10/2015	21172	352.87	20:05:52	6/10/2015 20:05:52	34	25	GC	ATT1		260	TES	0	1	1	0	198	458	381	2	0	0	2	M	TOO BIG
FH3	3	9	MAH00188	14:13	6/10/2015	21182	353.03	20:06:02	6/10/2015 20:06:02	34	35	GC	ATT1		285	TES	0	1	1	0	199	458	381	2	0	0	2	M	TOO BIG
FH3	3	9	MAH00188	14:13	6/10/2015	21223	353.72	20:06:43	6/10/2015 20:06:43	35	16	GC	APP2				1	0	0	1	199	459	382	2	0	0	2	S
FH3	3	9	MAH00188	14:13	6/10/2015	21230	353.83	20:06:50	6/10/2015 20:06:50	35	23		END				0	0	0	0	199	459	382	2	0	0	2
FH3	3	10	MAH00189	14:13	6/10/2015	21240	354	20:07:00	6/10/2015 20:07:00	0	10	GC	ATT2		218	TES	0	1	1	0	200	459	382	2	0	0	2	M
FH3	3	10	MAH00189	14:13	6/10/2015	21407	356.78	20:09:47	6/10/2015 20:09:47	2	57	GC	APP3				1	0	0	1	200	460	383	2	0	0	2	S
FH3	3	10	MAH00189	14:13	6/10/2015	21449	357.48	20:10:29	6/10/2015 20:10:29	3	39	GC	APP2				1	0	0	1	200	461	384	2	0	0	2	S
FH3	3	10	MAH00189	14:13	6/10/2015	21454	357.57	20:10:34	6/10/2015 20:10:34	3	44	GC	APP2				1	0	0	1	200	462	385	2	0	0	2	M
FH3	3	10	MAH00189	14:13	6/10/2015	21492	358.2	20:11:12	6/10/2015 20:11:12	4	22	GC	APP1				1	0	0	1	200	463	386	2	0	0	2	S
FH3	3	10	MAH00189	14:13	6/10/2015	21560	359.33	20:12:20	6/10/2015 20:12:20	5	30	FL	APP4				1	0	0	0	200	464	386	2	0	0	2	S
FH3	3	10	MAH00189	14:13	6/10/2015	21565	359.42	20:12:25	6/10/2015 20:12:25	5	35	FL	ATT1		127	TES	0	1	0	0	200	464	386	2	0	0	2	S
FH3	3	10	MAH00189	14:13	6/10/2015	21578	359.63	20:12:38	6/10/2015 20:12:38	5	48	GC	APP1				1	0	0	1	200	465	387	2	0	0	2	M
FH3	3	10	MAH00189	14:13	6/10/2015	21609	360.15	20:13:09	6/10/2015 20:13:09	6	19	GC	ATT2		327	TES	0	1	1	0	201	465	387	2	0	0	2	M
FH3	3	10	MAH00189	14:13	6/10/2015	21618	360.3	20:13:18	6/10/2015 20:13:18	6	28	TC	APP4				1	0	0	0	201	466	387	2	0	0	2	M
FH3	3	10	MAH00189	14:13	6/10/2015	21772	362.87	20:15:52	6/10/2015 20:15:52	9	2	GC	ATT2		174	TES	0	1	1	0	202	466	387	2	0	0	2	S
FH3	3	10	MAH00189	14:13	6/10/2015	21975	366.25	20:19:15	6/10/2015 20:19:15	12	25	GC	APP2				1	0	0	1	202	467	388	2	0	0	2	S
FH3	3	10	MAH00189	14:13	6/10/2015	21987	366.45	20:19:27	6/10/2015 20:19:27	12	37	GC	ATT2		44	TES	0	1	1	0	203	467	388	2	0	0	2	S
FH3	3	10	MAH00189	14:13	6/10/2015	22084	368.07	20:21:04	6/10/2015 20:21:04	14	14	GC	ATT2		20	AGG	0	1	1	0	204	467	388	2	0	0	2	S
FH3	3	10	MAH00189	14:13	6/10/2015	22092	368.2	20:21:12	6/10/2015 20:21:12	14	22	GC	ATT1		179	TES	0	1	1	0	205	467	388	2	0	0	2	M
FH3	3	10	MAH00189	14:13	6/10/2015	22149	369.15	20:22:09	6/10/2015 20:22:09	15	19	GC	ATT1		294	TES	0	1	1	0	206	467	388	2	0	0	2	M
FH3	3	10	MAH00189	14:13	6/10/2015	22164	369.4	20:22:24	6/10/2015 20:22:24	15	34	TC	APP4				1	0	0	0	206	468	388	2	0	0	2	S
FH3	3	10	MAH00189	14:13	6/10/2015	22173	369.55	20:22:33	6/10/2015 20:22:33	15	43	GC	APP3				1	0	0	1	206	469	389	2	0	0	2	S
FH3	3	10	MAH00189	14:13	6/10/2015	22260	371	20:24:00	6/10/2015 20:24:00	17	10	GC	ATT2		107	CTA	0	1	1	0	207	469	389	2	0	0	2	S
FH3	3	10	MAH00189	14:13	6/10/2015	22368	372.8	20:25:48	6/10/2015 20:25:48	18	58	GC	APP4				1	0	0	1	207	470	390	2	0	0	2	S
FH3	3	10	MAH00189	14:13	6/10/2015	22419	373.65	20:26:39	6/10/2015 20:26:39	19	49	GC	APP1				1	0	0	1	207	471	391	2	0	0	2	M
FH3	3	10	MAH00189	14:13	6/10/2015	22422	373.7	20:26:42	6/10/2015 20:26:42	19	52	GC	APP1				1	0	0	1	207	472	392	2	0	0	2	S
FH3	3	10	MAH00189	14:13	6/10/2015	22448	374.13	20:27:08	6/10/2015 20:27:08	20	18	GC	APP3				1	0	0	1	207	473	393	2	0	0	2	S
FH3	3	10	MAH00189	14:13	6/10/2015	22458	374.3	20:27:18	6/10/2015 20:27:18	20	28	GC	ATT2		79	TES	0	1	1	0	208	473	393	2	0	0	2	S	TRIED ENTERING BACKWARDS BUT COULDN'T
FH3	3	10	MAH00189	14:13	6/10/2015	22468	374.47	20:27:28	6/10/2015 20:27:28	20	38	GC	ATT1		992	TES	0	1	1	0	209	473	393	2	0	0	2	M
FH3	3	10	MAH00189	14:13	6/10/2015	22469	374.48	20:27:29	6/10/2015 20:27:29	20	39	GC	ATT2		84	CTA	0	1	1	0	210	473	393	2	0	0	2	S
FH3	3	10	MAH00189	14:13	6/10/2015	22514	375.23	20:28:14	6/10/2015 20:28:14	21	24	GC	APP4				1	0	0	1	210	474	394	2	0	0	2	S
[truncated: 2,221 more rows]
