# Supplementary material for: Using underwater video to evaluate the performance of the Fukui trap as a mitigation tool for the invasive European green crab (Carcinus maenas) in Newfoundland, Canada
Source: PeerJ. 2018 Jan 10;6:e4223. doi: 10.7717/peerj.4223 (PMC5767085; doi:10.7717/peerj.4223)
Supplement: Supplemental Information 4 [file peerj-06-4223-s007.r]

############################################
### BERGSHOEFF ET AL. - VIDEO ANALYSIS   ###
### Last Updated: 11/26/17               ###
############################################

#####################
### Load packages ###
#####################

require(lubridate)
require(ggplot2)
require(dplyr)
require(tidyr)
require(magrittr)
require(RColorBrewer)
require(plyr)
require(MASS)
require(Hmisc)
require(pastecs)
require(magrittr)
require(plotrix)
require(car)
require(MASS)
require(lme4)
require(nlme)
require(beanplot)[
require(fitdistrplus)]
require(doBy)
require(chron)
require(scales)
require(reshape2)
require(gridExtra)
require(grid)
require(gridBase)

#######################
### SET DEFAULT PAR ###
#######################

par()
def <- par()

#############################
### Set working directiry ###
#############################

setwd("C:/Users/Jon/Dropbox/MSc Documents/Green Crab Project/Thesis/Chapter 1/MS1 - PeerJ/PeerJ - Version 1/SI")

######################
### DATA WRANGLING ###
######################

# Bring in the raw data
all_vid_data <- read.csv("Bergshoeff et al Video Data.csv")

#CONVERT EXCEL TOD_DATE INTO POSIXlt (R WORKABLE FORMAT)
all_vid_data$DATE_TOD <- as.POSIXct(strptime(all_vid_data$DATE_TOD, format = "%m/%d/%Y %H:%M:"))
class(all_vid_data$DATE_TOD)

#DATES
class(all_vid_data$DEP_DATE)
all_vid_data$DEP_DATE <- as.Date(all_vid_data$DEP_DATE, format = "%m/%d/%Y")

#TIMES
class(all_vid_data$DEP_TIME)
all_vid_data$DEP_TIME <- hm(all_vid_data$DEP_TIME)

#Change durations to hours (ELAP_T_S / 3600)
all_vid_data <- mutate(all_vid_data, ELAP_T_H = ELAP_T_S / 3600)

# Add a new variable to all_vid_data for site (PH, FH, FX)
all_vid_data <- mutate(all_vid_data, SITE = all_vid_data$VID.ID)

levels(all_vid_data$SITE)[match("FH1",levels(all_vid_data$SITE))] <- "FH"
levels(all_vid_data$SITE)[match("FH2",levels(all_vid_data$SITE))] <- "FH"
levels(all_vid_data$SITE)[match("FH3",levels(all_vid_data$SITE))] <- "FH"
levels(all_vid_data$SITE)[match("FH4",levels(all_vid_data$SITE))] <- "FH"
levels(all_vid_data$SITE)[match("PH1",levels(all_vid_data$SITE))] <- "PH"
levels(all_vid_data$SITE)[match("PH5",levels(all_vid_data$SITE))] <- "PH"
levels(all_vid_data$SITE)[match("PH6",levels(all_vid_data$SITE))] <- "PH"
levels(all_vid_data$SITE)[match("FX1",levels(all_vid_data$SITE))] <- "FX"

all_vid_data <- mutate(all_vid_data, REGION = all_vid_data$VID.ID)

levels(all_vid_data$REGION)[match("FH1",levels(all_vid_data$REGION))] <- "EAST"
levels(all_vid_data$REGION)[match("FH2",levels(all_vid_data$REGION))] <- "EAST"
levels(all_vid_data$REGION)[match("FH3",levels(all_vid_data$REGION))] <- "EAST"
levels(all_vid_data$REGION)[match("FH4",levels(all_vid_data$REGION))] <- "EAST"
levels(all_vid_data$REGION)[match("PH1",levels(all_vid_data$REGION))] <- "WEST"
levels(all_vid_data$REGION)[match("PH5",levels(all_vid_data$REGION))] <- "WEST"
levels(all_vid_data$REGION)[match("PH6",levels(all_vid_data$REGION))] <- "WEST"
levels(all_vid_data$REGION)[match("FX1",levels(all_vid_data$REGION))] <- "EAST"

# MAKE A CUM_ATT_GC VARIABLE
all_vid_data <- mutate(all_vid_data, ATT_GC = ifelse(EVNT == "ATT1" & SP == "GC" | EVNT == "ATT2" & SP == "GC", 1,0))
all_vid_data <- ddply(all_vid_data, "SET", transform, CUM_ATT_GC = cumsum(ATT_GC))

# Instead of having T_FAIL AND T_SUCC, Make a single column called T_ATT that combines the two
all_vid_data$T_ATT <- rowSums(all_vid_data[,c("T_SUCC", "T_FAIL")], na.rm = T)

# Make a new variable that will be the result of each ATT, called ATT_RES
all_vid_data <- mutate(all_vid_data, ATT_RES = RES_FAIL)

######################
### MS1 - FIGURE 7 ###
######################

# START #

png("Figure 7.png", width = 2200, height = 1300)

my_palette <- c(brewer.pal(9, "YlOrRd")[c(3,5,7,9)], brewer.pal(9, "YlGnBu")[c(4,7,9)],brewer.pal(9, "PiYG")[c(8)])
palette(my_palette)

#Set up graphical parameters for the App vs. Dur and Catch vs. Dur plot
par(def)
par(mfrow = c(1,3))
par(cex.lab = 4.5)
par(cex.axis = 4.5)
par(mar = c(5,10,1,5))
par(oma = c(10,2,1,14))


## FIRST, GC APPROACHES VS. DURATION

###########
### Plot A space for APP vs. DUR
###########

xrange <- range(all_vid_data$ELAP_T_S)
xrange

yrange <- range(all_vid_data$CUM_APP_GC)
yrange

plot(xrange, yrange, type ="n", xlab = "", ylab = "", xaxt='n', padj = -0.5)
mtext("Number of approaches", line = 8.0, side=2, outer=F, at=NA, cex=3.0)
axis(1, at=c(0,3600, 7200, 10800, 14400, 18000, 21600, 25200, 28800, 32400, 36000, 39600, 43200, 46800), labels=c(0:13), padj = 1.0)

#Plot the lines

colour<- palette(my_palette)
colour<- palette(my_palette)

for (i in 1:8){ 
  vid <- subset(all_vid_data, SET== i)
  lines(vid$ELAP_T_S, vid$CUM_APP_GC, type="l", lwd=3, col = colour[i])
}

text(x=43200, y=20, "A", cex= 10, col = "firebrick")

##########
### Plot B for ATT VS. DUR
##########

xrange2 <- range(all_vid_data$ELAP_T_S)
xrange2

yrange2 <- range(all_vid_data$CUM_ATT_GC)
yrange2

plot(xrange2, yrange2, type="n", xlab = "", ylab="", xaxt='n', padj = -0.5)
mtext("Number of entry attempts", line = 8.0, side=2, outer=F, at=NA, cex=3.0)
axis(1, at=c(0,3600, 7200, 10800, 14400, 18000, 21600, 25200, 28800, 32400, 36000, 39600, 43200, 46800), labels=c(0:13), padj = 1.0)

for (i in 1:8){
  vid2 <- subset(all_vid_data, SET==i)
  vertjitter <- sample(c(-.2, -.1, 0, 0.1, 0.2), size=1)
  
  lines(vid2$ELAP_T_S, vid2$CUM_ATT_GC+vertjitter, type="l", lwd=3, col=colour[i])
  
}

text(x=43200, y=11, "B", cex= 10, col = "firebrick")

###########
### Plot C for N_IN_TRAP VS. DUR
###########

xrange3 <- range(all_vid_data$ELAP_T_S)
xrange3

yrange3 <- range(all_vid_data$N_GC_IN_TRAP)
yrange3

plot(xrange3, yrange3, type="n", xlab = "", ylab="", xaxt='n', padj = -0.5)
axis(1, at=c(0,3600, 7200, 10800, 14400, 18000, 21600, 25200, 28800, 32400, 36000, 39600, 43200, 46800), labels=c(0:13), padj = 1.0)
mtext("Number of successful entries", line = 8.0, side=2, outer=F, at=NA, cex=3.0)


for (i in 1:8){
  vid3 <- subset(all_vid_data, SET==i)
  vertjitter <- sample(c(-.2, -.1, 0, 0.1, 0.2), size=1)
  
  lines(vid3$ELAP_T_S, vid3$N_GC_IN_TRAP+vertjitter, type="l", lwd=3, col=colour[i])
}
text(x=43200, y=2, "C", cex= 10, col = "firebrick")

#Add the bottom axis label for all three plots

mtext("Elapsed time (h)", line = 3.0, side=1, outer=T, at=0.5, cex=3.0)

#Plot the legend
par(fig = c(0, 1, 0, 1), oma = c(0, 0, 0, 0), mar = c(0, 0, 0, 0), new = TRUE)
plot(0, 0, type = "n", bty = "n", xaxt = "n", yaxt = "n")

legend("right", legend=c("FH1", "FH2", "FH3", "FH4", "PH1", "PH5", "PH6", "FX1"),
       lty = 1, lwd = 3,
       seg.len = 2,
       bty = "n",
       x.intersp= 0.2,
       y.intersp = 1.5,
       #inset = c(1,0),
       col=colour, 
       title="Video I.D.",
       xpd = NA, cex = 4.0)

dev.off()
# END #

##############################
### Descriptive Statistics ###
##############################

# Make a standard error function
std <- function(x) sd(x)/sqrt(length(x))

# summaryBy Function guide 
# Summarized_Data <- summaryBy(Summarize Column A + Column B + Column N... ~ According to Column X, data = Base_Data, FUN = c(Function 1, Function 2...))

###### FIRST APPROACH ######

# ALL SITES
FIRST_APP <- all_vid_data[c(3,323,826,1567,2017,2697,3435, 3875),]

mean(FIRST_APP[["ELAP_T_S"]])
psych::describe(FIRST_APP$ELAP_T_M)
std(FIRST_APP$ELAP_T_M)
range(FIRST_APP$ELAP_T_M)
# First approach from a green crab in 3.5 +/- 1.2 minutes
# mean time to first approach = 3.5 
# SD = 3.4
mean(FIRST_APP[["ELAP_T_S"]])
psych::describe(FIRST_APP$ELAP_T_S)
std(FIRST_APP$ELAP_T_S)
range(FIRST_APP$ELAP_T_S)

# mean = 207.9
# SD = 201.0
# range = 54 - 663 seconds

# First approach from a green crab in 207.9 +/- 71.0 seconds

###### MEAN SUCCESS TIME ######

# ALL SITES 
SUCC <- filter(all_vid_data, GC_SUCC == 1)
psych::describe(SUCC$T_SUCC)
range(SUCC$T_SUCC)
#range: 8 - 837 seconds
std(SUCC$T_SUCC)
# mean = 140.3, SD = 147.8. 

# BY REGION
SUCC_REGION <- summaryBy(T_SUCC ~ REGION, data = SUCC, FUN = c(mean, std))
SUCC_REGION

##### MEAN TIME FOR FAILURE ######

# ALL SITEs
completeFun <- function(data, desiredCols) {
  completeVec <- complete.cases(data[, desiredCols])
  return(data[completeVec, ])
}

FAIL <- completeFun(all_vid_data, "T_FAIL")
FAIL <- filter(FAIL, SP == "GC" | SP == "gc")

psych::describe(FAIL$T_FAIL)
std(FAIL$T_FAIL)
# 126.1 +/- 6.2 seconds to fail
# mean = 126.1
# SD = 200.2

#BY REGION
FAIL_REGION <- summaryBy(T_FAIL ~ REGION, data = FAIL, FUN = c(mean, std))

##### MEAN TIME FOR TES #####

#ALL SITES
TES <- filter(all_vid_data, RES_FAIL == "TES")
TES <- completeFun(TES, "T_FAIL")
TES <- filter(TES, SP == "GC" | SP == "gc")

mean(TES$T_FAIL)
std(TES$T_FAIL)
range(TES$T_FAIL)
psych::describe(TES$T_FAIL)

# mean = 194.5
# SD = 249.3
# 19 to 2789 seconds

# 194.5 +/- 10.4 seconds 

# BY REGION
TES_REGION <- summaryBy(T_FAIL ~ REGION, data = TES, FUN = c(mean, std))
TES_REGION

###### MEAN TIME FOR CTA #####

# ALL SITES
CTA <- filter(all_vid_data, RES_FAIL == "CTA")
CTA <- completeFun(CTA, "T_FAIL")
CTA <- filter(CTA, SP == "GC" | SP == "gc")
stat.desc(CTA$T_FAIL)
psych::describe(CTA$T_FAIL)
# mean = 47.5
# SD = 28.8

# 47.5 +/- 2.0 seconds

# BY REGION
CTA_REGION <- summaryBy(T_FAIL ~ REGION, data = CTA, FUN = c(mean, std))
CTA_REGION

###### MEAN TIME FOR TA ######

# ALL SITES
TA <- filter(all_vid_data, RES_FAIL == "TA")
TA <- completeFun(TA, "T_FAIL")
TA <- filter(TA, SP == "GC" | SP == "gc")
stat.desc(TA$T_FAIL)
psych::describe((TA$T_FAIL))
# mean = 41.1 sec
# SD = 35.3
# 41.1 +/- 2.4 seconds

# BY REGION
TA_REGION <- summaryBy(T_FAIL ~ REGION, data = TA, FUN = c(mean, std))
TA_REGION

###### MEAN TIME FOR AGG #####

# ALL SITES
AGG <- filter(all_vid_data, RES_FAIL == "AGG")
AGG <- completeFun(AGG, "T_FAIL")
AGG <- filter(AGG, SP == "GC" | SP == "gc")
stat.desc(AGG$T_FAIL)
psych::describe(AGG$T_FAIL)

# mean = 41.9 seconds
# SD = 55.6

# BY REGION
AGG_REGION <- summaryBy(T_FAIL ~ REGION, data = AGG, FUN = c(mean, std))
AGG_REGION

#####################################################
##### SUBSET GREEN CRAB DATA (EXCLUDE BYCATCH)  #####
#####################################################

# ALL SITES 

#Subset only GC data (eliminate by-catch species)
GC_ONLY_DATA <- filter(all_vid_data, SP == "GC" | SP == "gc")
GC_ONLY_DATA <- mutate(GC_ONLY_DATA, ATT_GC = ifelse(EVNT == "ATT1" | EVNT == "ATT2", 1,0))

#Subset only ATT1 and ATT2 from GC data
GC_ONLY_ATT <- filter(GC_ONLY_DATA, EVNT == "ATT1" | EVNT == "ATT2")
CUM_ATT <- ddply(GC_ONLY_DATA, "SET", transform, CUM_ATT = cumsum(ATT_GC))
LAST_ENTRY <- ddply(CUM_ATT, "SET", function(z) tail(z,1))


############################################################################
############################################################################

#WORK WITH GC_ONLY_ATT to make a new DF that shows attempt time, attempt result, site, etc.

#########################

GC_ONLY_ATT$ATT_RES <- sub("^$", "SUCC", GC_ONLY_ATT$ATT_RES)

GC_ONLY_ATT$ATT_RES <- as.factor(GC_ONLY_ATT$ATT_RES)

#Make sure everything worked...
levels(GC_ONLY_ATT$ATT_RES)
describe(GC_ONLY_ATT$ATT_RES)
#All good

#Make a new variable so that plots in desired order

GC_ONLY_ATT$ATT_RES2 <- factor(GC_ONLY_ATT$ATT_RES, levels = c("AGG", "TA", "CTA", "TES", "SUCC"))

#Rename with proper labels

GC_ONLY_ATT$ATT_RES2 <- revalue(GC_ONLY_ATT$ATT_RES2, c("AGG"="AGON", "TA"="PE", "CTA"="FE", "TES"="DCE", "SUCC"="SUCC"))

# Add temperature variable to GC_ONLY_ATT

GC_ONLY_ATT <- mutate(GC_ONLY_ATT, TEMP = ifelse(VID.ID == "FH1", 9.17,
                                                 ifelse(VID.ID == "FH2", 7.56,
                                                        ifelse(VID.ID == "FH3", 9.46,
                                                               ifelse(VID.ID == "FH4", 10.6,
                                                                      ifelse(VID.ID == "PH1", 14.40,
                                                                              ifelse(VID.ID == "PH5", 14.34,
                                                                                     ifelse(VID.ID == "PH6", 14.62, 17.6))))))))
GC_ONLY_ATT$TEMP <- as.numeric(GC_ONLY_ATT$TEMP)

summaryBy(TEMP ~ VID.ID, data = GC_ONLY_ATT, FUN = mean)

# SET SITE TO DESIRED ORDER (FH, PH (2015), FX (2016)

GC_ONLY_ATT$SITE_2 <- factor(GC_ONLY_ATT$SITE, levels = c("FH", "PH", "FX"))

# Rename sites with full names

GC_ONLY_ATT$SITE_3 <- revalue(GC_ONLY_ATT$SITE_2, c("FH"="Fair Haven, NL", "PH"="Little Port Harmon, NL", "FX"="Fox Harbour, NL"))

# Add a study year variable

GC_ONLY_ATT <- mutate(GC_ONLY_ATT, YEAR = ifelse(SITE_2 == "FH" | SITE_2 == "PH", 2015, 2016))
GC_ONLY_ATT$YEAR <- as.factor(GC_ONLY_ATT$YEAR)

##########################################################
#### GENERAL PROPORTIONS 1.0 - THESE RESULTS NOT USED ####
##########################################################

#Make a new DF which is # of success and failures for GC (sum)

GC_PROP <- data.frame(SUCC= sum(GC_ONLY_ATT$GC_SUCC == 1), FAIL= sum(GC_ONLY_ATT$GC_SUCC == 0))
GC_PROP_TABLE <- prop.table(GC_PROP)
GC_PROP_TABLE

Combined_Table <- table(GC_ONLY_ATT$GC_SUCC)
Combined_Table

# BY REGION

#EAST (FH and FX)
GC_ONLY_ATT_EAST <- filter(GC_ONLY_ATT, REGION == "EAST")
GC_PROP_EAST <- data.frame(SUCC= sum(GC_ONLY_ATT_EAST$GC_SUCC == 1), FAIL= sum(GC_ONLY_ATT_EAST$GC_SUCC == 0))
GC_PROP_TABLE_EAST <- prop.table(GC_PROP_EAST)
GC_PROP_TABLE_EAST

#WEST (PH)
GC_ONLY_ATT_WEST <- filter(GC_ONLY_ATT, REGION == "WEST")
GC_PROP_WEST <- data.frame(SUCC= sum(GC_ONLY_ATT_WEST$GC_SUCC == 1), FAIL= sum(GC_ONLY_ATT_WEST$GC_SUCC == 0))
GC_PROP_TABLE_WEST <- prop.table(GC_PROP_WEST)
GC_PROP_TABLE_WEST

##########################
##### MS1 - Table 3 ######
##########################

all_vid_data <- mutate(all_vid_data, ATT_ALL_SP = ifelse(EVNT == "ATT1" | EVNT == "ATT2", 1,0))

video_summary_table_ALL <- summaryBy(APP + ATT_ALL_SP + SUCC ~ VID.ID, data = all_vid_data, FUN = sum)
video_summary_table_ALL

sum(video_summary_table_ALL$APP.sum)

sum(video_summary_table_ALL$ATT_ALL_SP.sum)
# 1256 attempts (ATT) by ALL species

1256 - 1226
# 30 ATT by other spp

video_summary_table_GC <- summaryBy(APP_GC + ATT_GC + GC_SUCC ~ VID.ID, data = GC_ONLY_DATA, FUN = sum)

video_summary_table_GC <- mutate(video_summary_table_GC, PERCENT_CAUGHT = (GC_SUCC.sum / APP_GC.sum)*100)
video_summary_table_GC <- mutate(video_summary_table_GC, PERCENT_ATTEMPT = (ATT_GC.sum / APP_GC.sum)*100)
video_summary_table_GC <- mutate(video_summary_table_GC, APP_ALL = c(192, 345, 485, 303, 217, 469, 441, 272))
video_summary_table_GC <- mutate(video_summary_table_GC, PERCENT_APP_GC = (APP_GC.sum / APP_ALL)*100)

#Want to know how long each video was, slice out last line in each video to get REC_DUR

LAST_ENTRY_ALL_DATA <- ddply(all_vid_data, "SET", function(z) tail(z,1))
# USE this information to plug into video_summary_table_GC below...

video_summary_table_GC <- mutate(video_summary_table_GC, REC_DUR = c(27599, 29722, 23353, 23353, 46857, 28275, 36928, 46857))
video_summary_table_GC <- mutate(video_summary_table_GC, REC_DUR_HR = REC_DUR / 3600)

sum(video_summary_table_GC$REC_DUR_HR)
# 73.0 hours)

video_summary_table_GC <- mutate(video_summary_table_GC, APP_PER_HOUR = APP_GC.sum / REC_DUR_HR)

sum(video_summary_table_GC$ATT_GC.sum)
# 1226 GC ATT total

video_summary_table_GC <- mutate(video_summary_table_GC, APP_OTHER = APP_ALL - APP_GC.sum)
sum(video_summary_table_GC$APP_OTHER)
# 351

video_summary_table_GC <- mutate(video_summary_table_GC, REGION = c("East", "East", "East", "East", "East", "West", "West", "West"))
video_summary_table_GC$REGION <- as.factor(video_summary_table_GC$REGION)

# ADD DEPLOYMENT DATES FOR USE WITH LINEAR MODELS
video_summary_table_GC <- mutate(video_summary_table_GC, DEP_DATE = c("2015-06-09","2015-06-09","2015-06-10","2015-06-10", "2016-06-30", "2015-07-07", "2015-07-09", "2015-07-09"))
class(video_summary_table_GC$DEP_DATE)
video_summary_table_GC$DEP_DATE <- as.Date(video_summary_table_GC$DEP_DATE, format = "%Y-%m-%d")
class(video_summary_table_GC$DEP_DATE)

##############################
#### SUCCESSFUL VS. FAILED ###
##############################

video_summary_table_GC <- mutate(video_summary_table_GC, PERCENT_SUCC = (GC_SUCC.sum / ATT_GC.sum)*100)
psych::describe(video_summary_table_GC$PERCENT_SUCC)
mean(video_summary_table_GC$PERCENT_SUCC)
std(video_summary_table_GC$PERCENT_SUCC)
# mean = 16.0, SD = 11.4

video_summary_table_GC <- mutate(video_summary_table_GC, PERCENT_FAIL = 100 - PERCENT_SUCC)

psych::describe(video_summary_table_GC$PERCENT_FAIL)
std(video_summary_table_GC$PERCENT_FAIL)

# mean failed entry attempts = 84.0
# SD = 11.4

##########################################
#### PROPORTIONS OF FAILURE BY TYPES #####
##########################################

#Proportion of failed entry attempts broken down by reason for failure

GC_FAIL <- filter(GC_ONLY_ATT, RES_FAIL == "TES" | RES_FAIL == "CTA" | RES_FAIL == "TA" | RES_FAIL == "AGG" | RES_FAIL == "tes" | RES_FAIL == "cta" | RES_FAIL == "ta" | RES_FAIL == "agg")
GC_FAIL <- droplevels(GC_FAIL)

FAIL_TYPE_BY_SITE <- count(GC_FAIL, c("RES_FAIL", "VID.ID"))

FAIL_TYPE_BY_SITE <- reshape(FAIL_TYPE_BY_SITE, idvar = "VID.ID", timevar = "RES_FAIL", direction = "wide")
FAIL_TYPE_BY_SITE[is.na(FAIL_TYPE_BY_SITE)] <- 0
FAIL_TYPE_BY_SITE

FAIL_TYPE_BY_SITE <- mutate(FAIL_TYPE_BY_SITE, N_FAIL_ATT = freq.AGG + freq.CTA + freq.TA + freq.TES)

# Now make 4 new variables, perfect failure for each type...
FAIL_TYPE_BY_SITE <- mutate(FAIL_TYPE_BY_SITE, PER_AGG = (freq.AGG / N_FAIL_ATT)*100)
FAIL_TYPE_BY_SITE <- mutate(FAIL_TYPE_BY_SITE, PER_TA = (freq.TA / N_FAIL_ATT)*100)
FAIL_TYPE_BY_SITE <- mutate(FAIL_TYPE_BY_SITE, PER_CTA = (freq.CTA / N_FAIL_ATT)*100)
FAIL_TYPE_BY_SITE <- mutate(FAIL_TYPE_BY_SITE, PER_TES = (freq.TES / N_FAIL_ATT)*100)

FAIL_TYPE_BY_SITE <- mutate(FAIL_TYPE_BY_SITE, TOTAL = PER_AGG + PER_TA + PER_CTA + PER_TES)

# Should divide failure rate of 84.0 % up into the 4 components as a portion of 84%, not 100%. Add a successful column to FAIL_TYPE_BY_SITE
# Scale failures according to percent failure from video_summary_table_GC data. 

video_summary_table_GC$PERCENT_FAIL
# FH1 93.90244,  FH2 69.02655, FH3 99.06103, FH4 67.52137, FX1 82.69231, PH1 93.19372, PH5 81.48148, PH6 85.29412

FAIL_TYPE_BY_SITE <- mutate(FAIL_TYPE_BY_SITE, PERCENT_FAIL = c(93.90244, 99.06103, 67.52137, 82.69231, 93.19372, 81.48148, 85.29412, 69.02655))

FAIL_TYPE_BY_SITE <- mutate(FAIL_TYPE_BY_SITE, ATT_ALL = c(82, 213, 117, 104, 191, 270, 136, 113))
FAIL_TYPE_BY_SITE <- mutate(FAIL_TYPE_BY_SITE, GC_SUCC = ATT_ALL - N_FAIL_ATT)

FAIL_TYPE_BY_SITE <- mutate(FAIL_TYPE_BY_SITE, SCALED_PERCENT_AGG = (freq.AGG/ATT_ALL)*100)
FAIL_TYPE_BY_SITE <- mutate(FAIL_TYPE_BY_SITE, SCALED_PERCENT_TA = (freq.TA/ATT_ALL)*100)
FAIL_TYPE_BY_SITE <- mutate(FAIL_TYPE_BY_SITE, SCALED_PERCENT_CTA = (freq.CTA/ATT_ALL)*100)
FAIL_TYPE_BY_SITE <- mutate(FAIL_TYPE_BY_SITE, SCALED_PERCENT_TES = (freq.TES/ATT_ALL)*100)

FAIL_TYPE_BY_SITE <- mutate(FAIL_TYPE_BY_SITE, PERCENT_SUCC = 100 - PERCENT_FAIL)

FAIL_TYPE_BY_SITE <- mutate(FAIL_TYPE_BY_SITE, TOTAL_ALL = SCALED_PERCENT_AGG + SCALED_PERCENT_TA + SCALED_PERCENT_CTA + SCALED_PERCENT_TES + PERCENT_SUCC)

#SUM of each fail type

sum(FAIL_TYPE_BY_SITE$freq.AGG)
sum(FAIL_TYPE_BY_SITE$freq.CTA)
sum(FAIL_TYPE_BY_SITE$freq.TA)
sum(FAIL_TYPE_BY_SITE$freq.TES)


# PROPORTION SUCCESSFUL

describe(FAIL_TYPE_BY_SITE$PERCENT_SUCC)
std(FAIL_TYPE_BY_SITE$PERCENT_SUCC)

# 15.98 +/- 4.04
# 16.0 +/- 4.0 %

# PROPORTION FAILURE
describe(FAIL_TYPE_BY_SITE$PERCENT_FAIL)
std(FAIL_TYPE_BY_SITE$PERCENT_FAIL)

#84.0 +/- 4.0 %

# Now calculate mean and S.E. for each type of failure...

#AGG (SCALED OUT OF TOTAL FAILURE AND SUCCESS)
psych::describe(FAIL_TYPE_BY_SITE$SCALED_PERCENT_AGG)
std(FAIL_TYPE_BY_SITE$SCALED_PERCENT_AGG)
# mean = 4.0%
# SD = 2.4 
sum(FAIL_TYPE_BY_SITE$freq.AGG)
# 51

#TA (SCALED OUT OF TOTAL FAILURE AND SUCCESS)
psych::describe(FAIL_TYPE_BY_SITE$SCALED_PERCENT_TA)
std(FAIL_TYPE_BY_SITE$SCALED_PERCENT_TA)
# mean = 20.0%
# SD = 12.2

sum(FAIL_TYPE_BY_SITE$freq.TA)
# 209

#CTA (SCALED OUT OF TOTAL FAILURE AND SUCCESS)
psych::describe(FAIL_TYPE_BY_SITE$SCALED_PERCENT_CTA)
std(FAIL_TYPE_BY_SITE$SCALED_PERCENT_CTA)
# 15.5 +/- 2.6 %
# mean = 15.5%
# SD = 7.4

sum(FAIL_TYPE_BY_SITE$freq.CTA)
# 215

#TES (SCALED OUT OF TOTAL FAILURE AND SUCCESS)
psych::describe(FAIL_TYPE_BY_SITE$SCALED_PERCENT_TES)
std(FAIL_TYPE_BY_SITE$SCALED_PERCENT_TES)
# mean = 44.5%
# SD = 14.4

# 44.5 +/- 5.1 %
sum(FAIL_TYPE_BY_SITE$freq.TES)
# 570

# Proportion table out of failure types scaled according to total
res_names_2 <- c("Agonistic behaviour", "Partial entry", "Full entry", "Difficulty completing entry", "Successful")
res_props_scaled <- c(4, 17, 18, 46, 15)
RES_FAIL_PROPS_SCALED <- data.frame(res_names_2, res_props_scaled) 
sum(RES_FAIL_PROPS_SCALED$res_props_scaled)


#ALTERNATIVE METHOD THAT DOES NOT PROVIDE S.E. AND INSTEAD JUST LUMPS EVERYTHING TOGETHER. NOT AS INFORMATIVE
table <- table(GC_FAIL$RES_FAIL)
table

PROP_FAIL <- prop.table(table)*100
PROP_FAIL

Regional_Failure_Table <- table(GC_FAIL$REGION, GC_FAIL$RES_FAIL)
Regional_Failure_Table

######################################################################################################

############################
##### TOTAL APPROACHES #####
############################

#ALL approaches across all sites
sum(all_vid_data$APP)
#2724

#GC approaches across all sites
sum(GC_ONLY_DATA$APP_GC)
# 2373

(2373/2724)*100 #87.1% due to green crab

2724-2373 # = 351 APP by other species
# For 351 also see Video_summary_table_GC, sum of APP_OTHER variable

##########################
##### TOTAL ATTEMPTS #####
##########################

# ALL SITES
sum(GC_ONLY_DATA$ATT_GC)
# 1226

sum(GC_ONLY_DATA$GC_SUCC)
# 181

(181/1226)*100
# 14.8 % success rate overall

GC_PROP

###################################
##### APPROACHES PER HOUR 2.0 #####
###################################

psych::describe(video_summary_table_GC$APP_PER_HOUR)
std(video_summary_table_GC$APP_PER_HOUR)
# 35.7 +/- 18.2 APP/HR
# mean = 35.7, SD = 18.2

psych::describe(video_summary_table_GC$PERCENT_CAUGHT)
std(video_summary_table_GC$PERCENT_CAUGHT)
# 8.0 +/- 1.8 % off approaches actually result in a successful entry 
# mean = 8.07, SD = 5.19

psych::describe(video_summary_table_GC$PERCENT_ATTEMPT)
mean(video_summary_table_GC$PERCENT_ATTEMPT)
std(video_summary_table_GC$PERCENT_ATTEMPT)
# 52.5 +/- 3.8 % off approaches attempted an entry 
# mean = 52.5, SD = 10.9


psych::describe(video_summary_table_GC$PERCENT_APP_GC)
std(video_summary_table_GC$PERCENT_APP_GC) # Table 3 - # APP/ATT by other species = data from all species table - data from green crab table
# mean = 86.0
# SD = 10.3

#################################
##### ATTEMPTS PER HOUR 2.0 #####
#################################

video_summary_table_GC <- mutate(video_summary_table_GC, ATT_PER_HOUR = ATT_GC.sum / REC_DUR_HR)
psych::describe(video_summary_table_GC$ATT_PER_HOUR)
mean(video_summary_table_GC$ATT_PER_HOUR)
sd(video_summary_table_GC$ATT_PER_HOUR)
std(video_summary_table_GC$ATT_PER_HOUR)
# mean = 18.0 ATT / Hour
# SD = 8.9


###################################################################################################
###################################################################################################

ATTEMPTS_SITE <- dplyr::select(GC_ONLY_ATT, ATT_RES2, SITE_2, SITE_3, N_IN_TRAP)
ATTEMPTS_ALL <- count(ATTEMPTS_SITE, c("ATT_RES2"))
# Determine proportions
ATTEMPTS_ALL <- mutate(ATTEMPTS_ALL, SUM = sum(ATTEMPTS_ALL$freq))
ATTEMPTS_ALL <- mutate(ATTEMPTS_ALL, PROP = (freq/SUM)*100)

# Change the plotting order to SUCC, AGON, PE, FE, DCE
ATTEMPTS_ALL <- transform(ATTEMPTS_ALL,
                          ATT_RES_ORD  = factor(
                            ATT_RES2,
                            levels=c('SUCC','AGON','PE', 'FE', 'DCE'),
                            ordered =TRUE))

ATTEMPTS_ALL_ORD <- ATTEMPTS_ALL[order(ATTEMPTS_ALL$ATT_RES_ORD),]

########################
#### MS1 - FIGURE 9 ####
########################

YlOrRD1 <- c("#1C86EE","#FFFFB2","#FECC5C","#FD8D3C","#E31A1C")

# START #

png(filename="Figure 9.png", width=1700, height=1100, res=100)

PROP_FAIL_PLOT <- ggplot(ATTEMPTS_ALL_ORD, aes("VAR",y = PROP, order = ATT_RES_ORD, fill = ATT_RES_ORD))+
  geom_bar(stat = "identity", position = position_stack(reverse = TRUE), width = 5, colour = "white")+
  theme(axis.line=element_line(size=0.7, color="white"),
        text=element_text(size=26),
        panel.background = element_rect(fill = 'white', colour = 'white'),
        axis.text.x = element_blank(),
        axis.text.y = element_text(size=24, colour="black"),
        legend.position = "none",
        axis.text = element_text(size=24, colour="black"),
        axis.title.x = element_blank(), #make axis text big
        axis.title.y = element_text(size=rel(1.2)))+
  
  labs(y = "Proportion of all entry attempts (%)")+
  
  annotate("text", colour = "black", label = "SUCC (n = 181)", x = 1, y = 8, fontface = 0.7, size = 8)+
  annotate("text", colour = "black", label = "DCE (n = 570)", x = 1, y = 77, fontface = 0.7, size = 8)+
  annotate("text", colour = "black", label = "FE (n = 215)", x = 1, y = 45, fontface = 0.7, size = 8)+
  annotate("text", colour = "black", label = "PE (n = 209)", x = 1, y = 28, fontface = 0.7, size = 8)+
  annotate("text", colour = "black", label = "AGON (n = 51)", x = 1, y = 17, fontface = 0.7, size = 8)+
  
  scale_fill_manual(values = YlOrRD1, guide = guide_legend(title = NULL))+
  scale_y_continuous(breaks = seq(0, 100, 10))

PROP_FAIL_PLOT

# Plot of time time vs. each failure type

YlOrRD2 <- c("#FFFFB2","#FECC5C","#FD8D3C","#E31A1C", "#1C86EE")

TIME_ATTEMPT_PLOT <- ggplot(GC_ONLY_ATT, aes(ATT_RES2, T_ATT)) + 
  
  geom_boxplot(aes(fill = ATT_RES2), show.legend = FALSE) + scale_y_log10()+
  theme(axis.line=element_line(size=0.7, color="black"),
        text=element_text(size=26),
        panel.background = element_blank(),
        panel.border = element_blank(),
        axis.line.x = element_line(colour = "black"),
        axis.line.y = element_line(colour = "black"),
        axis.text.x = element_text(size=24, colour="black"),
        axis.text.y = element_text(size=24, colour="black"),
        axis.text = element_text(size=24, colour="black"),
        legend.position = "none",
        axis.title.x = element_blank(), #make axis text big
        axis.title.y = element_text(size=rel(1.2)))+
  labs(y = "Average entry attempt time (s)")+
  scale_fill_manual(values = YlOrRD2, guide = guide_legend(title = NULL))

TIME_ATTEMPT_PLOT

blank <- rectGrob(gp=gpar(col="white")) # make a while space grob
grid.arrange(PROP_FAIL_PLOT, blank, TIME_ATTEMPT_PLOT, ncol= 3, widths = c(1.3, 0.1, 3))

dev.off()

# END #


######################
### MS1 - FIGURE 8 ###
######################

# START #

par(mfrow = c(1,1))

plot(video_summary_table_GC$ATT_GC.sum ~ video_summary_table_GC$PERCENT_SUCC)

video_summary_table_GC$VID.ID_level <- factor(video_summary_table_GC$VID.ID, levels = c("FH1", "FH2", "FH3", "FH4", "PH1", "PH5", "PH6", "FX1"))
levels(video_summary_table_GC$VID.ID_level)

SUCC_ATTEMPT_PLOT <- ggplot(video_summary_table_GC, aes(ATT_GC.sum, PERCENT_SUCC)) + 
  geom_point(aes(colour = VID.ID_level), size = 10, show.legend = TRUE) +
  theme(axis.line=element_line(size=0.7, color="black"),
        text=element_text(size=26),
        panel.background = element_blank(),
        legend.key = element_blank(),
        panel.border = element_blank(),
        axis.line.x = element_line(colour = "black"),
        axis.line.y = element_line(colour = "black"),
        axis.text.x = element_text(size=24, colour="black"),
        axis.text.y = element_text(size=24, colour="black"),
        axis.text = element_text(size=24, colour="black"),
        legend.justification = c(1,1),
        axis.title.x = element_text(margin=margin(20,0,0,0), size=rel(1.2)), #make axis text big
        axis.title.y = element_text(margin=margin(0,20,0,0), size=rel(1.2)))+
  labs(y = "Success (%)", x = "Entry attempts")+
  scale_colour_manual(values = my_palette, name = "Video I.D.")

SUCC_ATTEMPT_PLOT

# END #

############################################################################################################################

###############################################################
###### EXAMINE REGIONAL DIFFERENCES BETWEEN EAST AND WEST #####
###############################################################

# Bin by density
GC_ONLY_ATT <- mutate(GC_ONLY_ATT, BIN = (cut(GC_ONLY_ATT$N_IN_TRAP, breaks = c(0, 10, 20, 30, 40, 50, 60), include.lowest = TRUE)))
GC_ONLY_ATT <- mutate(GC_ONLY_ATT, BIN_CODE = (cut(GC_ONLY_ATT$N_IN_TRAP, breaks = c(0, 10, 20, 30, 40, 50, 60), include.lowest = TRUE,labels = c("0 - 10","11 - 20", "21 - 30", "31 - 40", "41 - 50", "51 - 60"))))

#Create a simpler dataframe
ATTEMPTS <- dplyr::select(GC_ONLY_ATT, VID.ID, ATT_RES2, SITE_2, SITE_3, N_IN_TRAP ,BIN, BIN_CODE)
levels(ATTEMPTS$BIN)

write.csv(ATTEMPTS, "attempts.csv", row.names = FALSE)

ATTEMPTS_SUMMARY <- count(ATTEMPTS, c("ATT_RES2", "SITE_3", "BIN_CODE", "BIN"))
ATTEMPTS_SUMMARY <- ATTEMPTS_SUMMARY[order(ATTEMPTS_SUMMARY$SITE_3, ATTEMPTS_SUMMARY$BIN_CODE, ATTEMPTS_SUMMARY$BIN, ATTEMPTS_SUMMARY$ATT_RES2),]
ATTEMPTS_SUMMARY <- ATTEMPTS_SUMMARY[,c("SITE_3", "BIN_CODE", "BIN", "ATT_RES2", "freq")]
# Determine proportions
ATTEMPTS_SUMMARY <- merge(summaryBy(freq ~ SITE_3 + BIN_CODE, data = ATTEMPTS_SUMMARY, FUN = sum), ATTEMPTS_SUMMARY, by = c("SITE_3", "BIN_CODE"))
ATTEMPTS_SUMMARY <- mutate(ATTEMPTS_SUMMARY, PROP = (freq/freq.sum)*100)
class(ATTEMPTS_SUMMARY$BIN)
levels(ATTEMPTS_SUMMARY$ATT_RES2)

# Change the plotting order to SUCC, AGON, PE, FE, DCE

ATTEMPTS_SUMMARY <- transform(ATTEMPTS_SUMMARY, 
                    ATT_RES_ORD  = factor(
                      ATT_RES2,
                      levels=c('SUCC','AGON','PE', 'FE', 'DCE'),
                      ordered =TRUE))

ATTEMPTS_SUMMARY_ORD <- ATTEMPTS_SUMMARY[order(ATTEMPTS_SUMMARY$ATT_RES_ORD),]

#######################
### MS1 - FIGURE 11 ###
#######################

###START###

png(filename="Figure 11.png", width=2500, height=1500, res=200)

PROP_DENSITY_PLOT <- ggplot(ATTEMPTS_SUMMARY_ORD, aes(x = BIN_CODE,y = PROP, label = freq, order = ATT_RES_ORD, fill = ATT_RES_ORD))+
  geom_bar(stat = "identity", colour = "white")+ facet_wrap(~ SITE_3, ncol = 1)+
  
  theme(axis.line.x = element_line(color = "black"), axis.line.y = element_line(color = "black"),
        axis.line=element_line(color = "black"),
        text=element_text(size=14),
        legend.text = element_text(size = 14),
        legend.position = c(0.85, 0.85),
        legend.background = element_rect(fill="white", size=.5, linetype="solid", colour = "black"),
        strip.background = element_rect(colour="white", fill="white"),
        strip.text = element_text(size = 14),
        panel.background = element_rect(fill = 'white', colour = 'white'),
        axis.text.y = element_text(size=14, colour="black"),
        axis.text = element_text(size=14, colour="black"),
        axis.title.y = element_text(size=rel(1.2)))+
  
  geom_text(aes(BIN_CODE, 90, label = freq.sum, fill = NULL), size = 4, data = ATTEMPTS_SUMMARY_ORD)+
  
  labs(y = "Proportion of all entry attempts (%)", x = "Trap density")+
  
  scale_fill_manual(values = c("dodgerblue2", "salmon", "tomato2", "firebrick1", "firebrick3"))+
  guides(fill=guide_legend(title="Attempt type"))+
  scale_y_continuous(breaks = seq(0, 100, 20))

PROP_DENSITY_PLOT

dev.off()

###END###

#######################
### MS1 - FIGURE 10 ###
#######################

png(filename="Figure 10.png", width=2500, height=1000, res=150)


# First prepare the data
ATTEMPTS_SITE <- dplyr::select(GC_ONLY_ATT, ATT_RES2, SITE_2, SITE_3, N_IN_TRAP)
ATTEMPTS_SITE <- count(ATTEMPTS_SITE, c("ATT_RES2", "SITE_3"))

# Determine proportions
ATTEMPTS_SITE <- merge(summaryBy(freq ~ SITE_3, data = ATTEMPTS_SITE, FUN = sum), ATTEMPTS_SITE, by = c("SITE_3"))
ATTEMPTS_SITE <- mutate(ATTEMPTS_SITE, PROP = (freq/freq.sum)*100)
sum(ATTEMPTS_SITE$freq)

# Change the plotting order to SUCC, AGON, PE, FE, DCE
ATTEMPTS_SITE <- transform(ATTEMPTS_SITE,
                              ATT_RES_ORD  = factor(
                                ATT_RES2,
                                levels=c('SUCC','AGON','PE', 'FE', 'DCE'),
                                ordered =TRUE))

ATTEMPTS_SITE_ORD <- ATTEMPTS_SITE[order(ATTEMPTS_SITE$ATT_RES_ORD),]

### REGIONAL DIFFERENCES ###
# Stats to report in regional1 differences in result (mean succ and failure for each site)

# Fair Haven succ/fail proportions
# SUCC = 15.2 %
# FAIL = 84.8 %

# Port Harmon succ/fail proportions
# SUCC = 13.9 %
# FAIL = 86.1 %

# Fox Harbour succ/fail proportions
# SUCC = 17.3 %
# FAIL = 82.7 %

# Average success at regional sites with S.E. 

regional_succ <- video_summary_table_GC

regional_succ <- mutate(regional_succ, site_group = VID.ID)
regional_succ$site_group <- revalue(regional_succ$site_group, c("FH1"="FH", "FH2"="FH", "FH3"="FH", "FH4"="FH",
                                                                "FX1"="FX", 
                                                                "PH1"="PH", "PH5" = "PH", "PH6"="PH"))
regional_succ_avg <- summaryBy(PERCENT_SUCC ~ site_group, data = regional_succ, FUN = c(mean, std))
regional_succ_avg

# summaryBy Function guide 
# Summarized_Data <- summaryBy(Summarize Column A + Column B + Column N... ~ According to Column X, data = Base_Data, FUN = c(Function 1, Function 2...))


REG_DIFF <- count(GC_ONLY_ATT, c("ATT_RES2", "SITE_3", "VID.ID"))
REG_DIFF <- merge(summaryBy(freq ~ SITE_3 + VID.ID, data = REG_DIFF, FUN = sum), REG_DIFF , by = c("SITE_3", "VID.ID"))
REG_DIFF <- mutate(REG_DIFF, PROP = (freq/freq.sum)*100)

sum(REG_DIFF$PROP)

REG_DIFF_MEANS <- summaryBy(PROP ~ ATT_RES2 + SITE_3, data = REG_DIFF, FUN = c(mean, std))

#Now make the plot

# START #

ATTEMPTS_SITE_ORD$label <- paste0(ATTEMPTS_SITE_ORD$SITE_3,"\n","(n=",ATTEMPTS_SITE_ORD$freq.sum,")")

PROP_FAIL_PLOT_SITE <- ggplot(ATTEMPTS_SITE_ORD, aes("VAR",y = PROP, order = ATT_RES_ORD, fill = ATT_RES_ORD))+
  geom_bar(stat = "identity", colour = "white")+ facet_grid(. ~ label)+
  
  theme(axis.line.x = element_line(color = "black"), axis.line.y = element_line(color = "black"),
        axis.line=element_line(color = "black"),
        text=element_text(size=14),
        axis.text.x = element_blank(),
        axis.title.x = element_blank(),
        legend.text = element_text(size = 14),
        legend.background = element_rect(fill="white", size=.5, linetype="solid", colour = "black"),
        strip.background = element_rect(colour="white", fill="white"),
        strip.text = element_text(size = 14, angle = 30),
        panel.background = element_rect(fill = 'white', colour = 'white'),
        axis.text.y = element_text(size=14, colour="black"),
        axis.text = element_text(size=14, colour="black"),
        axis.title.y = element_text(size=rel(1.2)))+
  
  labs(y = "Proportion of all entry attempts (%)")+
  
  scale_fill_manual(values = c("dodgerblue2", "salmon", "tomato2", "firebrick1", "firebrick3"))+
  guides(fill=guide_legend(title="Attempt type"))+
  scale_y_continuous(breaks = seq(0, 100, 10))

PROP_FAIL_PLOT_SITE

# Plot B - entry attempt time by site

TIME_ATTEMPT_PLOT_SITE <- ggplot(GC_ONLY_ATT, aes(ATT_RES2, T_ATT)) + 
  
  geom_boxplot(aes(fill = ATT_RES2), show.legend = FALSE)+
  scale_y_log10()+
  facet_wrap(~ SITE_3, ncol = 1)+
  
  
  theme(axis.line=element_line(size=0.7, color="black"),
        text=element_text(size=14),
        panel.background = element_blank(),
        panel.border = element_blank(),
        strip.background = element_rect(colour="white", fill="white"),
        strip.text = element_text(size = 14),
        axis.line.x = element_line(colour = "black"),
        axis.line.y = element_line(colour = "black"),
        axis.text.x = element_text(size=14, colour="black"),
        axis.text.y = element_text(size=14, colour="black"),
        axis.text = element_text(size=14, colour="black"),
        legend.position = "none",
        axis.title.x = element_blank(), #make axis text big
        axis.title.y = element_text(size=rel(1.2)))+
  labs(y = "Average entry attempt time (s)")+
  scale_fill_manual(values = c("salmon", "tomato2", "firebrick1", "firebrick3", "dodgerblue2"), guide = guide_legend(title = NULL))

# COMBINE
grid.arrange(PROP_FAIL_PLOT_SITE, blank, TIME_ATTEMPT_PLOT_SITE, ncol= 3, widths = c(1.3, 0.05, 1.2))

dev.off()

# END #


#### VERSION 3 - ADD COMBINED PLOT FROM FIGURE 9 #############
# Combined Plot of: 
# A) Proportion plot faceted by site (NO DENSITY) = PROP_FAIL_PLOT_SITE
# B) Proportion plot ALL SITES = PROP_FAIL_PLOT_V2
# C) Attempt time plot faceted by site = TIME_ATTEMPT_PLOT_SITE

# First prepare the data

ATTEMPTS_SITE <- dplyr::select(GC_ONLY_ATT, ATT_RES2, SITE_2, SITE_3, N_IN_TRAP)
ATTEMPTS_ALL <- count(ATTEMPTS_SITE, c("ATT_RES2"))
# Determine proportions
ATTEMPTS_ALL <- mutate(ATTEMPTS_ALL, SUM = sum(ATTEMPTS_ALL$freq))
ATTEMPTS_ALL <- mutate(ATTEMPTS_ALL, PROP = (freq/SUM)*100)

# Change the plotting order to SUCC, AGON, PE, FE, DCE
ATTEMPTS_ALL <- transform(ATTEMPTS_ALL,
                           ATT_RES_ORD  = factor(
                             ATT_RES2,
                             levels=c('SUCC','AGON','PE', 'FE', 'DCE'),
                             ordered =TRUE))

ATTEMPTS_ALL_ORD <- ATTEMPTS_ALL[order(ATTEMPTS_ALL$ATT_RES_ORD),]

#Now make the plot

#PROP_FAIL_PLOT_SITE <- ggplot(ATTEMPTS_SITE_ORD, aes("VAR",y = PROP, order = ATT_RES_ORD, fill = ATT_RES_ORD))+
#geom_bar(stat = "identity", colour = "white")+ facet_wrap(~ SITE_3, ncol = 1)+

PROP_ALL <- ggplot(ATTEMPTS_ALL_ORD, aes("VAR",y = PROP, order = ATT_RES_ORD, fill = ATT_RES_ORD))+
  geom_bar(stat = "identity", colour = "white")+

  theme(axis.line.x = element_line(color = "black"), axis.line.y = element_line(color = "black"),
        axis.line=element_line(color = "black"),
        text=element_text(size=14),
        axis.text.x = element_blank(),
        axis.title.x = element_blank(),
        legend.text = element_text(size = 14),
        #legend.position = "none",
        legend.background = element_rect(fill="white", size=.5, linetype="solid", colour = "black"),
        strip.background = element_rect(colour="white", fill="white"),
        strip.text = element_text(size = 14),
        panel.background = element_rect(fill = 'white', colour = 'white'),
        axis.text.y = element_text(size=14, colour="black"),
        axis.text = element_text(size=14, colour="black"),
        axis.title.y = element_text(size=rel(1.2)))+
  
  labs(y = "Proportion of all entry attempts (%)")+
  ggtitle("All sites")+
  
  scale_fill_manual(values = c("dodgerblue2", "salmon", "tomato2", "firebrick1", "firebrick3"))+
  guides(fill=guide_legend(title="Attempt type"))+
  scale_y_continuous(breaks = seq(0, 100, 10))

PROP_ALL

# Add plot B - entry attempt time

grid.arrange(PROP_ALL, PROP_FAIL_PLOT_SITE, TIME_ATTEMPT_PLOT_SITE, ncol= 3, widths = c(1.0, 2.0, 1.2))

#######################################################
###### REGIONAL DIFFERENCES IN MEAN SUCCESS TIME ######
#######################################################

FAIL_TYPE_TIME_PLOT = ggplot(data = GC_ONLY_ATT, aes(x = SITE_3, y = T_ATT, fill = ATT_RES2)) + 
  geom_boxplot(aes(fill = ATT_RES2), show.legend = TRUE) + scale_y_log10() +
  facet_grid(.~YEAR, space = "free_x", scales = "free_x", switch = "x")+
  theme(strip.background = element_rect(fill = NA),
        axis.line=element_line(size=0.7, color="black"),
        text=element_text(size=26),
        panel.background = element_blank(),
        panel.border = element_blank(),
        legend.key = element_blank(),
        axis.line.x = element_line(colour = "black"),
        axis.line.y = element_line(colour = "black"),
        axis.text.x = element_text(size=24, colour="black"),
        axis.text.y = element_text(size=24, colour="black"),
        axis.text = element_text(size=24, colour="black"),
        axis.title.x = element_blank(), #make axis text big
        axis.title.y = element_text(size=rel(1.2)))+
  labs(y = "Entry attempt time (s)")+
  scale_fill_manual(values = c("salmon", "tomato2", "firebrick1", "firebrick3", "dodgerblue2"), guide = guide_legend(title = NULL))

FAIL_TYPE_TIME_PLOT

# Model to test for differences in attempt times between sites. 
# Respnse ~ Explanatory

REG_DIFF <- dplyr::select(GC_ONLY_ATT, SET, DEP_DATE, GC_SUCC, T_ATT, ATT_RES2, SITE_2, TEMP, YEAR)

REG_DIFF <- rename(REG_DIFF, c("SET"="Set","DEP_DATE"="Deployment_Date", "GC_SUCC" = "Success", "T_ATT" = "Attempt_Time", "ATT_RES2" = "Attempt_Result", "SITE_2" = "Site", "TEMP" = "Temperature", "YEAR" = "Year"))

#write.csv(REG_DIFF, "Regional_Differences_Data.csv", row.names = FALSE)

# Normal distribution
qqp(GC_ONLY_ATT$T_ATT, "norm")

# Lognormal distribution
qqp(GC_ONLY_ATT$T_ATT, "lnorm")

# Negative Binomial
nbinom <- fitdistr(GC_ONLY_ATT$T_ATT, "Negative Binomial")
qqp(GC_ONLY_ATT$T_ATT, "nbinom", size = nbinom$estimate[[1]], mu = nbinom$estimate[[2]])

# Poisson distribution
poisson <- fitdistr(GC_ONLY_ATT$T_ATT, "Poisson")
qqp(GC_ONLY_ATT$T_ATT, "pois", poisson$estimate)

# Gamma distribution
gamma <- fitdistr(GC_ONLY_ATT$T_ATT, "gamma")
qqp(GC_ONLY_ATT$T_ATT, "gamma", shape = gamma$estimate[[1]], rate = gamma$estimate[[2]])

# LOG NORMAL DISTRIBUTION LOOKS MOST APPROPRIATE

ENTRY_TIME_MODEL_1 <- glmmPQL(Attempt_Time ~ Attempt_Result * Site, ~ 1 | Set, family = gaussian(link = "log"), data = REG_DIFF, verbose = FALSE)
summary(ENTRY_TIME_MODEL_1)
plot(ENTRY_TIME_MODEL_1)

plot(fitted(ENTRY_TIME_MODEL_1), residuals(ENTRY_TIME_MODEL_1), xlab = "Fitted Values", ylab = "Residuals")
abline(h = 0, lty = 2)
lines(smooth.spline(fitted(ENTRY_TIME_MODEL_1), residuals(ENTRY_TIME_MODEL_1)))

res <- resid(ENTRY_TIME_MODEL_1)
fit <- fitted(ENTRY_TIME_MODEL_1)
plot(fit, res, xlab = "fitted values", ylab = "residuals")

lag.plot(res, diag = FALSE, do.lines = FALSE)
qqnorm(res)

###########################
### Logistic Regression ###
###########################

REG_DIFF$Failure <- ifelse(REG_DIFF$Success == 1, 0, 1)

log_reg_model <- glm(formula = Success ~ Site + Attempt_Result + Temperature, family = binomial(link = "logit"), data = REG_DIFF, maxit = 30)
summary(log_reg_model)

###################################################################
####### SEARCHING FOR ERRORS IN MISLABELLED ATT OR APP ############
###################################################################

#Video seperated data frames

#Video Code: FH1
FH1 <- filter(all_vid_data, VID.ID == "FH1")

#Video Code: FH2
FH2 <- filter(all_vid_data, VID.ID == "FH2")

#Video Code: FH3
FH3 <- filter(all_vid_data, VID.ID == "FH3")

#Video Code: FH4
FH4 <- filter(all_vid_data, VID.ID == "FH4")

#Video Code: PH1
PH1 <- filter(all_vid_data, VID.ID == "PH1")

#Video Code: PH5
PH5 <- filter(all_vid_data, VID.ID == "PH5")

#Video Code: PH6
PH6 <- filter(all_vid_data, VID.ID == "PH6")

#Video Code: FX1
FX1 <- filter(all_vid_data, VID.ID == "FX1")

######################################################

#Video Code: FH1, all approaches
FH1_APP <- filter(all_vid_data, VID.ID == "FH1" & APP == "1")

#Video Code: FH2, all approaches
FH2_APP <- filter(all_vid_data, VID.ID == "FH2" & APP == "1")

#Video Code: FH3, all approaches
FH3_APP <- filter(all_vid_data, VID.ID == "FH3" & APP == "1")

#Video Code: FH4, all approaches
FH4_APP <- filter(all_vid_data, VID.ID == "FH4" & APP == "1")

#Video Code: PH1, all approaches
PH1_APP <- filter(all_vid_data, VID.ID == "PH1" & APP == "1")

#Video Code: PH5, all approaches
PH5_APP <- filter(all_vid_data, VID.ID == "PH5" & APP == "1")

#Video Code: PH6, all approaches
PH6_APP <- filter(all_vid_data, VID.ID == "PH6" & APP == "1")

#Video Code: FX1, all approaches
FX1_APP <- filter(all_vid_data, VID.ID == "FX1" & APP == "1")

########################################################

#Video Code: FH1, all attempts
FH1_ATT <- filter(FH1, EVNT == "ATT1" | EVNT == "ATT2")

#Video Code: FH2, all attempts
FH2_ATT <- filter(FH2, EVNT == "ATT1" | EVNT == "ATT2")

#Video Code: FH3, all attempts
FH3_ATT <- filter(FH3, EVNT == "ATT1" | EVNT == "ATT2")

#Video Code: FH4, FH4 attempts
FH4_ATT <- filter(FH4, EVNT == "ATT1" | EVNT == "ATT2")

#Video Code: PH1, all attempts
PH1_ATT <- filter(PH1, EVNT == "ATT1" | EVNT == "ATT2")

#Video Code: PH5, all attempts
PH5_ATT <- filter(PH5, EVNT == "ATT1" | EVNT == "ATT2")

#Video Code: PH6, all attempts
PH6_ATT <- filter(PH6, EVNT == "ATT1" | EVNT == "ATT2")

#Video Code: FX1, all attempts
FX1_ATT <- filter(FX1, EVNT == "ATT1" | EVNT == "ATT2")

#######################################################################
#######################################################################
#######################################################################

# Bin by density
GC_ONLY_ATT <- mutate(GC_ONLY_ATT, BIN = (cut(GC_ONLY_ATT$N_IN_TRAP, breaks = c(0, 10, 20, 30, 40, 50, 60), include.lowest = TRUE)))
GC_ONLY_ATT <- mutate(GC_ONLY_ATT, BIN_CODE = (cut(GC_ONLY_ATT$N_IN_TRAP, breaks = c(0, 10, 20, 30, 40, 50, 60), include.lowest = TRUE,labels = c("0 - 10","11 - 20", "21 - 30", "31 - 40", "41 - 50", "51 - 60"))))

#Create a simpler dataframe
ATTEMPTS <- dplyr::select(GC_ONLY_ATT, VID.ID, ATT_RES2, SITE_2, SITE_3, N_IN_TRAP ,BIN, BIN_CODE)
levels(ATTEMPTS$BIN)

write.csv(ATTEMPTS, "attempts.csv", row.names = FALSE)

ATTEMPTS_SUMMARY <- count(ATTEMPTS, c("VID.ID", "ATT_RES2", "SITE_3", "BIN_CODE", "BIN"))
ATTEMPTS_SUMMARY <- ATTEMPTS_SUMMARY[order(ATTEMPTS_SUMMARY$VID.ID, ATTEMPTS_SUMMARY$SITE_3, ATTEMPTS_SUMMARY$BIN_CODE, ATTEMPTS_SUMMARY$BIN, ATTEMPTS_SUMMARY$ATT_RES2),]
ATTEMPTS_SUMMARY <- ATTEMPTS_SUMMARY[,c("VID.ID", "SITE_3", "BIN_CODE", "BIN", "ATT_RES2", "freq")]
# Determine proportions
ATTEMPTS_SUMMARY <- merge(summaryBy(freq ~ VID.ID + BIN_CODE, data = ATTEMPTS_SUMMARY, FUN = sum), ATTEMPTS_SUMMARY, by = c("VID.ID", "BIN_CODE"))
ATTEMPTS_SUMMARY <- mutate(ATTEMPTS_SUMMARY, PROP = (freq/freq.sum)*100)
class(ATTEMPTS_SUMMARY$BIN)
levels(ATTEMPTS_SUMMARY$ATT_RES2)

# Change the plotting order to SUCC, AGON, PE, FE, DCE

ATTEMPTS_SUMMARY <- transform(ATTEMPTS_SUMMARY, 
                              ATT_RES_ORD  = factor(
                                ATT_RES2,
                                levels=c('SUCC','AGON','PE', 'FE', 'DCE'),
                                ordered =TRUE))

ATTEMPTS_SUMMARY_ORD <- ATTEMPTS_SUMMARY[order(ATTEMPTS_SUMMARY$ATT_RES_ORD),]


PROP_DENSITY_PLOT <- ggplot(ATTEMPTS_SUMMARY_ORD, aes(x = BIN_CODE,y = PROP, label = freq, order = ATT_RES_ORD, fill = ATT_RES_ORD))+
  geom_bar(stat = "identity", colour = "white")+ facet_wrap(~ VID.ID, ncol = 1)+
  
  theme(axis.line.x = element_line(color = "black"), axis.line.y = element_line(color = "black"),
        axis.line=element_line(color = "black"),
        text=element_text(size=14),
        legend.text = element_text(size = 14),
        legend.position = c(0.85, 0.85),
        legend.background = element_rect(fill="white", size=.5, linetype="solid", colour = "black"),
        strip.background = element_rect(colour="white", fill="white"),
        strip.text = element_text(size = 14),
        panel.background = element_rect(fill = 'white', colour = 'white'),
        axis.text.y = element_text(size=14, colour="black"),
        axis.text = element_text(size=14, colour="black"),
        axis.title.y = element_text(size=rel(1.2)))+
  
  geom_text(aes(BIN_CODE, 90, label = freq.sum, fill = NULL), size = 4, data = ATTEMPTS_SUMMARY_ORD)+
  
  labs(y = "Proportion of all entry attempts (%)", x = "Trap density")+
  
  scale_fill_manual(values = c("dodgerblue2", "salmon", "tomato2", "firebrick1", "firebrick3"))+
  guides(fill=guide_legend(title="Attempt type"))+
  scale_y_continuous(breaks = seq(0, 100, 50))

PROP_DENSITY_PLOT

##################################################
###   REGIONAL PERFORMANCE OF THE FUKUI TRAP   ###
##################################################

#
##
### Regional differences in entry attempt outcome (success vs. failure)
##
#

# create a frequency table of success (1) vs. failure (0) for green crab entry attempts at each site
freq_table_sites <- table(GC_ONLY_ATT$SITE, GC_ONLY_ATT$GC_SUCC)
freq_table_sites

# create a frequency table of success (1) vs. failure (0) for green crab entry attempts in each region
freq_table_reg <- table(GC_ONLY_ATT$REGION, GC_ONLY_ATT$GC_SUCC)
freq_table_reg

# create a proportion table of success (1) vs. failure (0) for green crab entry attempts at each site
prop_table_sites <- prop.table(freq_table_sites, 1)
prop_table_sites

# create a proportion table of success (1) vs. failure (0) for green crab entry attempts in each region
prop_table_reg <- prop.table(freq_table_reg, 1)
prop_table_reg

# Perform a Chi-square test for sites
chisq.test(freq_table_sites)
prop.test(freq_table_sites)

# Pearson's Chi-squared test
# data:  freq_table
# X-squared = 0.98034, df = 2, p-value = 0.6125

# Perform a Chi-square test for regions
chisq.test(freq_table_reg)
prop.test(freq_table_reg)

# Pearson's Chi-squared test
# data:  freq_table
# X-squared = 0.98034, df = 2, p-value = 0.6125

# Methods: We assessed whether there was a relationship between entry attempt outcome (i.e. success or failure) and location (i.e. Fair Haven, Little Port Harmon, or Fox Harbour), using a chi-squared contingency test.
# Results: Through our chi-squared test, we accepted our null hypothesis (i.e. the variables are independent) that there was no relationship between the outcome of an entry attempt and location (X^2 = 0.98, df = 2, p = 0.6125)


#
##
### Regional differences in entry attempt time
##
#

# Make a new variable called "outcome" with levels "success" or "failure"
GC_ONLY_ATT <- mutate(GC_ONLY_ATT, OUTCOME = ifelse(GC_SUCC == 1, "success","failure"))
GC_ONLY_ATT$OUTCOME <- as.factor(GC_ONLY_ATT$OUTCOME)
levels(GC_ONLY_ATT$OUTCOME)

# SET will be used as a random effect in the model
GC_ONLY_ATT$SET <- as.factor(GC_ONLY_ATT$SET)
is.factor(GC_ONLY_ATT$SET)
levels(GC_ONLY_ATT$SET)

# What does the distribution of T_ATT look like?
hist(GC_ONLY_ATT$T_ATT, breaks = 100) #Definitely NOT normal

# Try poisson distribution first

### Time outcome model 1 ###
time1 <- glmer(data = GC_ONLY_ATT,
            formula = T_ATT ~ OUTCOME * SITE_2 + (1|SET),
            family = "poisson")

summary(time1)
plot(time1)

# Check for over-dispersion
E1 <- resid(time1, type="pearson")
N1 <- nrow(GC_ONLY_ATT)
p1 <- length(coef(time1))
Dispersion_time1 <- sum(E1^2) / (N1 - p1) # 234! uh oh! Over-dispersed!

# Switch to negative binomial distribution

### Time outcome model 2 ###
time2 <- glmer.nb(data = GC_ONLY_ATT,
               formula = T_ATT ~ OUTCOME * SITE_2 + (1|SET))

summary(time2)

res_time2 <- resid(time2)
fit_time2 <-fitted(time2)
plot(fit_time2, res_time2)

qqnorm(res_time2)
qqline(res_time2)

# USe region (East vs. West) instead of 3 individual sites

### Time outcome model 3 ###
time3 <- glmer.nb(data = GC_ONLY_ATT,
                  formula = T_ATT ~ OUTCOME * REGION + (1|SET))

summary(time3)
Anova(time3, type = "III")


res_time3 <- resid(time3)
fit_time3 <-fitted(time3)
plot(fit_time3, res_time3)

qqnorm(res_time3)
qqline(res_time3)

########################################
### Interpret time3 model with EXP() ###
########################################

##################
# failure + east #
##################

exp(4.66041) # 105.7 sec

##################
# success + east #
##################

exp(4.66041 + 0.2055) # 129.8 sec

##################
# failure + west #
##################

exp(4.66041 + 0.23128) # 133.2 sec

##################
# success + west #
##################

exp(4.66041 + 0.04552) # 110.6 sec

# average entry attempt time for successful and failed entry attempts in each region

# Summarized_Data <- summaryBy(Summarize Column A + Column B + Column N... ~ According to Column X, data = Base_Data, FUN = c(Function 1, Function 2...))

regional_outcome_times <- summaryBy(T_ATT ~ REGION + OUTCOME, data = GC_ONLY_ATT, FUN = c(mean, sd))
